# Supplementary material for: Overuse and Underuse of Antiosteoporotic Treatments According to Highly Influential Osteoporosis Guidelines: A Population-Based Cross-Sectional Study in Spain
Source: PLoS One. 2015 Aug 28;10(8):e0135475. doi: 10.1371/journal.pone.0135475 (PMC4552751; doi:10.1371/journal.pone.0135475)
Supplement: S1 Dataset — (CSV) [file pone.0135475.s002.csv]

ID	EDAD	ENF1	ENF2	ENF3	ENF4	ENF5	ENF6	ENF7	ENF8	ENF9	ENF10	HTH	FO_FAM	MEN	DEF_E1	DEF_E2	DEF_E3	FO	LO_FO1	LO_FO2	LO_FO3	LO_FO4	LO_FO5	LO_FO6	LO_FO7	LO_F08	CA	TAB	CIR_D	T_TAB	T_STAB	CIR_D1	T_TAB1	ALC	PESO	TALLA	FAC_IN1	FAC_IN2	FAC_IN3	FAC_IN4	FAC_IN5	FAC_IN6	FAC_IN7	FAC_IN8	FAC_EX1	FAC_EX2	FAC_EX3	FAC_EX4	FAC_AM
3	57	0	1	0	0	0	0	0	0	0	0	0	0	46	0	0	0	0									660	0						0	63	148	0	1	1	1	1	0	1	0	1	1	0	0	0
4	53	0	0	0	0	0	0	0	0	0	0	0	0	46	0	0	0	0									970	1	25	30	72			6	61	162	0	0	0	0	0	0	0	0	0	1	0	1	0
7	57	0	0	0	0	0	0	0	0	0	0	0	0	55	0	0	0	1	0	0	0	0	0	0	0	1	1080	1	20	17	228			3	80	149	0	0	0	1	1	0	0	0	0	0	0	0	1
8	65	0	0	0	0	0	0	0	0	0	0	0	1	50	0	0	0	0									660	0						0	59	154	0	0	0	1	0	0	0	0	1	0	0	0	1
9	86	0	0	0	0	0	0	0	0	0	0	0	0	56	0	0	0	0									540	0						0	50	145	1	0	0	1	0	0	0	0	1	0	0	0	0
12	74	0	0	0	0	0	0	0	0	0	0	0		44	1	1	0	0									690	2				5	51	0	66	156	1	0	0	1	0	1	0	0	1	1	0	1	0
14	57	0	0	0	0	0	0	0	0	0	0	0	0	52	0	0	0	0									780	0						0	63	154	0	0	0	0	0	0	0	0	0	0	0	0	0
25	72	0	0	0	0	0	0	0	1	0	0	0		50	0	0	0	0									820	0						0	79	151	1	0	1	0	0	0	0	0	1	1	0	1	1
26	79	0	0	0	0	0	0	0	0	0	0	0	1	50	0	0	0	0									1500	0						2	61	148	1	0	0	1	0	1	0	0	0	1	0	0	0
27	54	0	0	0	0	0	0	0	0	0	0	0	0	44	1	0	0	0									940	1	8	40	6			9	68	157	0	0	0	0	0	0	0	0	0	0	0	0	0
29	64	0	0	0	0	0	0	0	0	0	0	0	0	52	0	0	0	0									1020	0						0	65	160	0	0	0	0	0	0	0	0	0	0	0	0	0
31	77	0	0	0	0	0	0	0	0	0	0	0	0	50	0	0	0	0									690	0						0	70	150	1	0	0	0	0	0	0	0	0	0	0	1	0
35	52	0	0	0	0	0	0	0	0	0	0	0	1	50	0	0	0	0									450	2				15	35	0	59	161	0	0	0	0	0	0	0	0	0	0	0	0	0
36	60	0	0	0	0	0	0	0	0	0	0	0	0	50	0	0	0	0									1080	0						1	61	151	0	0	0	0	0	0	0	0	0	0	0	0	0
37	67	0	0	0	0	0	0	0	1	0	0	0	1	43	1	1	0	0									660	0						3	68	157	1	0	1	1	0	1	0	0	1	1	1	0	1
38	54	0	0	0	0	0	0	0	0	0	0	0	0	53	0	0	0	0									660	2				40	35	0	76	165	0	0	0	1	0	0	0	0	1	0	0	0	0
39	63	0	0	0	0	0	0	0	0	0	0	0	0	53	0	0	0	0									1300	0						7	60	150	0	0	0	0	0	0	0	0	0	0	0	0	0
48	69	0	0	0	1	0	0	0	0	0	0	1		52	0	0	0	0									1530	0						0	61	155	1	0	0	0	0	0	0	0	0	1	0	0	0
49	69	0	0	0	0	0	0	0	0	0	0	1	0	55	0	0	0	0									1080	1	3	1	456			0	73	152	1	0	1	1	0	1	0	0	0	1	1	1	1
50	85	0	0	0	0	0	0	0	0	0	0	0	1	50	0	0	0	0									690	0						0	70	143	1	1	1	1	0	0	1	0	0	0	0	0	0
52	52	0	0	0	0	0	0	0	0	0	0	0	0	47	0	0	0	0									1020	2				1	33	2	60	161	0	0	0	0	0	0	0	0	0	0	0	0	0
53	72	0	0	0	0	0	0	0	0	0	0	0	0	52	0	0	0	0									700	0						0	69	151	1	1	1	1	0	0	1	0	0	0	0	1	0
54	63	0	0	0	1	0	0	0	0	0	0	1		52	0	0	0	0									540	2				40	38	1	52	160	0	0	0	0	0	1	0	0	0	1	0	0	0
55	78	0	0	0	0	0	0	0	0	0	0	0	1	50	0	0	0	0									540	0						0	66	150	1	0	0	0	0	1	0	0	1	0	0	0	0
57	72	0	0	0	0	0	0	0	0	0	0	0	1	47	0	0	0	0									660	0						0	63	161	1	0	0	0	0	1	0	0	1	1	0	1	0
58	83	0	0	0	0	0	0	0	0	0	0	0	0	47	0	0	0	0									690	0						0	78	144	1	0	0	0	0	0	1	0	0	0	0	1	0
59	70	0	0	0	0	0	0	0	0	0	0	0	0	42	1	0	0	0									690	0						0	76	150	1	0	0	0	0	0	0	0	0	0	0	0	0
61	77	0	0	0	0	0	0	0	0	0	0	0	0	46	0	0	0	0									840	0						3	55	144	1	0	0	0	0	0	0	0	0	0	0	0	0
62	62	0	0	0	0	0	0	0	0	0	0	0	0	50	0	0	0	0									660	0						0	82	167	0	0	0	0	0	0	0	0	0	0	0	1	0
63	74	0	0	0	0	0	0	0	0	0	0	0	0	52	0	0	0	0									1770	0						1	59	157	1	0	0	0	0	1	0	0	1	1	0	0	1
65	53	0	0	0	0	0	0	0	0	0	0	0	0	50	0	0	0	0									1260	0						0	52	152	0	0	0	0	0	0	0	0	0	0	0	0	0
67	59	0	0	0	0	0	0	0	0	0	0	0	0	53	0	0	0	0									1460	0						0	94	150	1	0	0	0	0	0	0	0	1	1	0	0	0
68	67	0	0	0	0	0	0	0	0	0	0	0	0	51	0	0	0	0									780	0						0	78	159	1	0	0	0	0	0	0	0	0	0	0	1	0
69	78	0	0	0	0	0	0	0	0	0	0	0	0	52	0	0	0	1	0	0	1	0	0	0	0	0	870	0						0	65	151	1	0	0	0	0	0	0	0	0	0	0	0	0
72	66	0	0	0	0	0	0	0	0	0	0	0	0	56	0	0	0	0									300	0						3	63	153	1	0	0	0	0	0	0	0	1	1	0	0	0
74	60	0	0	0	0	0	0	0	0	0	0	1	0	42	1	0	0	0									1330	0						4	64	152	0	0	0	1	1	1	0	0	0	1	0	0	0
77	64	0	0	0	0	0	0	0	0	0	0	0	0	44	1	1	0	0									1300	0						0	84	161	0	0	0	0	0	0	0	0	0	0	0	0	0
78	63	0	0	0	0	0	0	0	0	0	0	0	0	49	0	0	0	0									690	0						7	69	151	0	1	1	1	0	1	0	0	1	0	1	0	0
79	68	0	0	0	0	0	1	0	0	0	0	0	1	45	0	0	0	0									870	1	40	10	174			0	45	154	1	0	0	0	1	0	0	0	0	0	0	0	0
85	72	0	0	0	0	0	0	0	0	0	0	0	0	53	0	0	0	0									900	0						0	89	165	1	1	0	1	0	0	0	0	0	0	0	0	0
86	71	0	0	0	0	0	0	0	0	0	0	0	0	47	0	0	0	0									780	0						0	64	146	1	0	0	0	0	1	0	0	1	1	0	1	0
88	62	0	0	0	0	0	0	0	0	0	0	0	1	51	0	0	0	1	0	0	0	0	0	0	0	1	1100	0						0	67	159	0	0	0	0	0	0	0	0	1	0	1	0	0
89	73	0	0	0	0	0	0	0	0	0	0	0	0	43	1	0	0	0									660	0						0	73	150	1	0	0	1	0	1	0	0	1	0	0	1	0
90	69	0	0	0	0	0	0	0	0	0	0	0	0	53	0	0	0	0									890	0						0	68	147	1	1	0	0	0	0	0	0	0	0	0	1	1
91	75	0	0	0	0	0	0	0	0	0	0	0	0	40	1		0	0									540	0						2	65	145	1	0	0	0	0	0	0	0	1	0	0	0	0
92	55	0	0	0	0	0	0	0	0	0	0	0	0	46	0	0	0	0									1050	0						3	70	155	0	0	0	1	0	1	0	0	0	0	1	1	0
93	73	0	0	0	0	0	0	0	0	0	0	0	0	49	0	0	0	0									780	0						0	61	152	1	1	0	0	0	0	0	0	0	0	0	1	0
95	65	0	0	0	0	0	0	0	0	0	0	0	0	47	0	0	0	0									540	0						0	69	153	0	0	0	1	0	1	0	0	1	1	0	0	1
96	82	0	0	0	0	0	0	0	0	0	0	0	0	43	1	0	0	0									690	0						3	66	156	1	0	1	0	0	0	0	0	1	0	0	1	0
98	76	0	0	0	0	0	0	0	0	0	0	0	0	48	0	0	0	0									850	0						0	59	152	1	0	0	0	0	0	0	0	0	0	0	1	1
101	70	0	0	0	0	0	0	0	0	0	0	0	1	52	0	0	0	0									1140	0						0	72	154	1	0	0	0	0	0	0	0	0	0	0	0	1
102	61	0	0	0	0	0	0	0	0	0	0	0	0	48	0	0	0	0									810	0						5	73	155	0	0	0	0	0	0	0	0	1	0	0	0	0
106	55	0	0	0	0	0	0	0	0	0	0	0	0	54	0	0	0	0									1220	0						1	75	161	0	0	0	0	0	0	0	0	0	0	0	0	0
108	66	0	0	0	0	0	0	0	0	0	0	0	0	50	0	0	0	0									900	0						7	70	160	1	0	0	0	0	0	0	0	0	0	0	1	0
109	50	0	0	0	0	0	0	0	0	0	0	0	0	46	0	0	0	0									780	2				15	25	0	53	145	0	0	0	0	0	1	0	0	0	0	0	0	0
113	62	0	0	0	0	0	0	0	0	0	0	0	0	40	1	1	0	0									1020	0						1	73	156	0	0	0	1	0	0	0	0	0	0	0	0	0
119	57	0	0	0	0	0	0	0	0	0	0	0	0	50	0	0	0	0									1020	0						0	74	156	0	0	1	1	0	0	0	0	1	0	0	1	0
120	61	0	0	0	0	0	0	0	0	0	0	0	0	50	0	0	0	0									900	0						1	76	154	0	0	0	0	0	0	0	0	0	0	0	1	0
123	63	0	0	0	0	0	0	0	0	0	0	0	0	43	1	0	0	0									1220	0						2	88	150	0	0	0	0	0	0	0	0	0	0	0	1	0
124	59	0	0	0	0	0	0	0	0	0	0	0	1	50	0	0	0	0									900	0						3	50	137	0	0	0	1	0	0	0	0	0	1	0	1	0
127	73	0	0	0	0	0	0	0	0	0	0	0	1	52	0	0	0	0									780	0						7	85	156	1	0	0	1	1	0	0	0	0	0	0	1	0
130	65	0	0	0	0	0	0	0	0	0	0	0	0	50	0	0	0	0									900	0						0	60	150	0	0	0	1	0	0	0	0	0	0	0	0	0
132	66	0	0	0	0	0	0	0	0	0	0	0	1	53	0	0	0	0									810	0						3	68	154	1	0	0	0	0	0	0	0	0	0	0	1	0
134	87	0	0	0	0	0	0	0	0	0	0	0	0	50	0	0	0	0									900	0						3	59	150	1	0	0	1	0	0	0	0	1	0	0	1	0
135	72	0	0	0	0	0	0	0	0	0	0	0	0	50	0	0	0	0									900	0						0	72	152	1	0	0	1	0	1	0	0	0	0	0	0	0
136	79	0	0	0	0	0	0	0	0	0	0	0	1	46	0	0	0	0									540	0						0	150	168	1	1	1	1	0	0	1	0	1	1	0	0	0
139	69	0	0	0	0	0	0	0	0	0	0	0	0	52	0	0	0	1	0	0	1	0	0	0	0		1100	2				15	7	0	74	159	1	0	1	1	0	1	0	0	1	1	0	1	0
144	78	0	0	0	0	0	0	0	0	0	0	0	0	51	0	0	0	1	0	0	1	0	0	0	0		540	0						14	65	142	1	0	0	1	1	1	1	0	0	0	0	0	0
147	71	0	0	0	0	0	0	0	0	0	0	0	0	51	0	0	0	0									700	0						0	77	156	1	0	1	0	0	0	0	0	0	0	0	1	0
148	74	0	0	0	0	0	0	0	0	0	0	0	0	50	0	0	0	0									570	0						0	82	160	1	0	0	0	0	0	0	0	1	1	0	1	0
155	70	0	0	0	0	0	0	0	0	0	1	0	0	52	0	0	0	1	0	0	0	0	0	0	1	0	940	0						0	101	158	1	1	0	1	0	0	0	0	0	0	0	1	0
156	67	0	0	0	0	0	0	0	0	0	0	0	0	50	0	0	0	0									1050	1	10	37	10			0	72	151	1	0	0	1	1	0	0	0	0	1	0	1	0
159	67	0	0	0	0	0	0	0	0	0	0	0	0	40	1	1	0	0									1180	1	15	20				0	74	157	1	0	0	0	0	0	0	0	0	0	0	1	0
162	70	0	0	0	0	0	0	0	0	0	0	0	0	55	0	0	0	0									810	0						0	89	158	1	0	0	1	1	0	0	0	0	0	0	1	0
163	67	0	0	0	0	0	0	0	0	0	0	0	0	50	0	0	0	0									1250	0						0	54	151	1	0	0	0	1	0	0	0	1	0	0	0	1
170	67	0	0	0	0	0	0	0	0	0	0	1	0	45	0	0	0	0									570	0						0	85	151	1	0	0	0	0	0	0	0	1	0	0	1	0
171	74	0	0	0	0	0	0	0	0	0	0	0	0	52	0	0	0	0									780	0						0	79	152	1	1	0	1	0	1	0	0	1	1	0	0	0
173	82	0	0	0	0	0	0	0	0	0	0	0	0	42	1	1	0	1	1	0	0	0	0	0	0	0	1620	0						0	61	152	1	0	0	1	0	0	0	0	0	0	0	0	0
174	66	0	0	0	0	0	0	0	0	0	0	0	0	50	0	0	0	0									810	0						7	74	166	1	0	0	1	0	0	0	0	1	0	0	1	0
175	72	0	0	0	0	0	0	0	0	0	0	0	0	38	1	1	0	0									780	0						0	42	140	1	1	0	0	1	0	0	0	0	0	0	0	0
182	66	0	0	0	0	0	0	0	0	0	0	0	0	47	0	0	0	0									1320	1	20	30	204			3	89	165	1	0	0	0	0	1	0	0	1	1	0	1	1
183	71	0	0	0	0	0	0	0	0	0	0	0	0	51	0	0	0	0									540	0						0	72	144	1	0	0	1	0	0	0	0	0	0	0	0	0
184	66	0	0	0	0	0	0	0	0	0	0	0	0	50	0	0	0	0									820	0						0	62	152	1	0	1	1	0	0	0	0	1	0	0	1	0
185	68	0	0	0	0	0	0	0	0	0	0	0	0	47	0	0	0	1	0	0	1	0	0	0	0		1220	0						9	53	142	1	0	0	1	0	0	0	0	1	0	0	0	0
186	64	0	0	0	0	0	0	0	0	0	0	0	0	49	0	0	0	0									540	2				20	40	0	46	153	0	0	0	0	0	0	0	0	1	0	0	0	0
188	65	0	0	0	0	0	0	0	0	0	0	0	0	50	0	0	0	1	0	0	0	0	0	0	1	0	930	1	30	30	72			0	76	163	1	0	0	0	1	0	0	0	0	0	0	1	0
189	67	0	0	0	0	0	0	0	0	0	0	0	0	57	0	0	0	0									1270	1	20	37	10			0	76	151	1	0	0	0	1	0	0	0	1	0	0	1	0
190	64	0	0	0	0	0	0	0	0	0	0	0	0	53	0	0	0	0									1050	0						0	67	150	0	0	0	0	0	1	0	0	1	1	0	1	0
191	64	0	0	0	0	0	0	0	0	0	0	0	1	56	0	0	0	0									1100	0						0	64	163	0	0	0	0	1	1	0	0	1	1	0	0	1
193	64	0	0	0	0	0	0	0	0	0	0	0	0	52	0	0	0	0									540	0						7	63	154	0	0	0	0	0	0	0	0	0	0	0	1	0
195	65	0	0	0	0	0	0	0	0	0	0	0	0	56	0	0	0	0									1090	0						0	73	156	0	0	0	0	0	1	0	0	0	1	1	1	1
196	73	0	0	0	0	0	0	0	0	0	0	0	0	55	0	0	0	0									780	0						1	72	151	1	0	0	0	1	0	0	0	0	0	0	1	1
198	64	0	0	0	0	0	0	0	0	0	0	1	0	50	0	0	0	0									420	0						11	73	155	0	0	0	1	0	1	0	0	1	0	0	1	1
203	63	0	0	0	0	0	0	0	0	0	0	0	0	34	1	1	0	0									540	0						0	98	155	0	0	0	1	0	0	0	0	0	0	0	1	0
208	67	0	0	0	0	0	0	0	0	0	0	0	1	46	0	0	0	0									780	0						0	70	152	1	0	0	0	0	0	0	0	1	1	0	0	0
209	69	0	0	0	0	0	0	0	0	0	0	0	0	52	0	0	0	0									970	0						7	77	152	1	0	0	0	0	0	0	0	1	1	0	1	0
212	67	0	0	0	0	0	0	0	0	0	0	0	0	39	1	0	0	0									930	0						0	76	157	1	0	0	1	0	0	0	0	0	0	0	1	0
213	58	0	0	0	0	0	0	0	0	0	0	0	1	50	0	0	1	0									690	0						0	73	156	0	0	0	0	0	0	0	0	0	0	0	0	0
218	58	0	0	0	0	0	0	0	0	0	0	0	0	55	0	0	0	0									1770	0						7	67	161	0	0	0	0	0	0	0	0	0	0	0	1	1
219	58	0	0	0	0	0	0	0	0	0	0	0	0	46	0	0	0	0									1050	0						0	70	153	0	0	0	0	0	0	0	0	1	0	0	0	1
221	57	0	0	0	0	0	0	0	0	0	0	0	1	47	0	0	0	0									840	2				10	35	7	69	153	0	0	0	0	0	0	0	0	1	1	0	0	0
222	58	0	0	0	0	0	0	0	0	0	0	0	0	55	0	0	0	0									1250	0						0	87	162	0	0	0	0	0	0	0	0	0	0	0	1	0
223	60	0	0	0	0	0	0	0	0	0	0	0	0	50	0	0	0	0									930	0						0	64	159	0	0	0	1	0	0	0	0	0	0	0	1	0
225	57	0	0	0	0	0	0	0	0	0	0	0	0	47	0	0	0	0									660	0						1	67	153	0	0	0	0	0	0	0	0	0	0	0	0	0
228	54	0	0	0	0	0	0	0	0	0	0	1	0	50	0	0	0	0									820	0						1	88	163	0	0	0	0	0	1	0	0	0	0	0	1	1
230	53	0	0	0	0	0	0	0	0	0	0	0	0	50	0	0	0	0									1370	1	30	35	84			0	91	171	0	0	0	0	0	0	0	0	0	0	0	1	1
231	65	0	0	0	0	0	0	0	0	0	0	0	0	48	0	0	0	0									1050	0						4	79	155	0	0	0	0	0	0	0	0	1	0	0	1	0
232	51	0	0	0	0	0	0	0	0	0	0	0	0	46	0	0	0	0									810	2				5	30	0	69	160	0	0	0	0	0	0	0	0	0	0	0	0	1
234	55	0	0	0	0	0	0	0	0	0	0	0	0	48	0	0	0	0									1650	0						0	66	155	0	0	0	0	0	0	0	0	0	0	0	0	0
236	53	0	0	1	0	0	0	0	0	0	0	1	1	42	1	0	0	0									1050	2				10	20	0	78	157	0	0	0	0	0	0	0	0	0	0	0	1	1
238	62	0	0	0	0	0	0	0	0	0	0	0	0	50	0	0	0	0									690	0						0	59	148	0	0	0	1	0	1	0	0	1	1	0	0	0
239	52	0	0	0	0	0	0	0	0	0	0	0	0	49	0	0	0	0									900	2				30	25	5	73	161	0	0	0	0	0	0	0	0	0	0	0	0	0
242	68	0	0	0	0	0	0	0	0	0	0	0	0	48	0	0	0	0									1170	0						0	91	158	1	0	0	0	0	0	0	0	0	0	0	1	0
243	61	0	0	0	0	0	0	0	0	0	0	0	0	42	1	1	0	0									1050	0						0	65	158	0	0	0	1	0	0	0	0	0	0	0	0	1
245	62	0	0	0	0	0	0	0	0	0	0	0	0	54	0	0	0	0									1080	0						0	55	148	0	0	0	0	0	1	0	0	0	1	0	0	0
247	60	0	0	0	0	0	0	0	0	0	0	0	0	44	1	0	0	0									2100	0						0	58	148	0	0	0	0	1	0	0	0	0	0	0	0	1
248	60	0	0	0	0	0	0	0	0	0	0	0	0	52	0	0	0	0									900	0						0	89	160	0	0	0	0	0	0	0	0	0	0	0	0	0
250	57	0	0	0	0	0	0	0	0	0	0	0	0	48	0	0	0	0									900	0						0	68	158	0	0	0	0	0	1	0	0	1	1	1	1	0
251	62	0	0	0	0	0	0	0	0	0	0	0	0	55	0	0	0	0									660	0						0	65	153	0	0	0	0	0	0	0	0	0	0	0	0	1
252	57	0	0	0	0	0	0	0	0	0	0	0	0	31	1	1	0	0									1370	0						1	58	154	0	0	0	0	0	0	0	0	1	1	0	1	0
255	61	0	0	0	0	0	0	0	0	0	0	0	0	55	0	0	0	0									540	0						8	72	151	0	0	0	0	0	0	0	0	0	0	0	1	0
260	57	0	0	0	0	0	0	0	0	0	0	0	1	50	0	0	0	0									700	0						7	63	154	0	0	0	0	0	1	0	0	0	0	0	0	0
262	55	0	0	0	0	0	0	0	0	0	0	0	0	54	0	0	0	0									780	2				10	25	1	75	166	0	0	0	0	0	0	0	0	0	0	0	0	0
264	55	0	0	0	0	0	0	0	0	0	0	0	0	44	1	0	0	0									660	1	10	168				0	71	164	0	0	0	0	0	0	0	0	1	0	0	0	0
267	52	0	0	0	0	0	0	0	0	0	0	0	0	47	0	0	0	0									1050	0						4	67	161	0	0	0	0	0	0	0	0	0	0	0	0	0
269	52	0	0	0	0	0	0	0	0	0	0	0	0	50	0	0	0	0									540	2				10	30	0	67	154	0	0	0	0	0	1	0	0	1	1	0	0	0
270	53	0	0	0	0	0	0	0	0	0	0	0	0	50	0	0	0	0									2140	2				8	27	0	60	166	0	0	0	0	0	0	0	0	0	0	0	0	0
271	51	0	0	0	0	0	0	0	0	0	0	0	0	50	0	0	0	0									450	0						0	67	151	0	0	0	0	0	1	0	0	0	1	0	0	1
273	60	0	0	0	0	0	0	0	0	0	0	0	0	50	0	0	0	0									930	0						0	70	159	0	0	0	0	0	0	0	0	0	0	0	1	1
276	57	0	0	0	0	0	0	0	0	0	0	0	0	50	0	0	0	0									420	1	10	30	120			2	70	165	0	0	0	1	0	0	0	0	0	0	0	0	1
278	57	0	0	0	0	1	0	0	0	0	0	0	1	48	0	0	0	0									960	2				20	20	0	60	157	0	0	1	1	1	1	0	1	1	1	0	0	1
279	75	0	0	0	0	0	0	0	0	0	0	0	0	52	0	0	0	0									690	0						4	79	164	1	0	0	0	0	0	0	0	1	1	0	0	0
280	63	0	0	0	0	0	0	0	0	0	0	1	0	37	1	1	0	0									540	0						2	93	160	0	0	0	1	0	0	0	0	0	0	0	0	0
281	74	0	0	0	0	0	0	0	0	0	0	0	0	46	0	0	0	0									660	0						2	74	154	1	0	0	0	0	0	0	0	1	0	0	0	0
282	72	0	0	0	0	0	0	0	0	0	0	0	0	50	0	0	0	0									300	0						0	68	156	1	0	0	0	0	1	0	0	1	1	0	1	0
283	72	0	0	0	0	0	0	0	0	0	0	0	0	48	0	0	0	0									660	0						0	95	154	1	0	0	1	0	0	0	0	0	1	0	1	0
290	64	0	0	0	0	0	0	0	0	0	0	0	1	50	0	0	0	0									540	0						0	60	152	0	0	0	1	0	0	0	0	0	0	0	1	0
291	65	0	0	0	0	0	0	0	0	0	0	0	1	50	0	0	0	0									690	0						0	59	148	0	0	1	1	0	1	0	0	1	1	0	1	0
293	64	0	0	0	0	0	0	0	0	0	0	0		50	0	0	0	0									540	0						1	96	166	0	0	0	0	0	1	0	0	0	0	0	1	1
296	61	0	0	0	0	0	0	0	0	0	0	0	0	46	0	0	0	0									1170	0						0	63	155	0	0	0	0	0	0	0	0	0	0	0	1	1
297	65	0	0	0	0	0	0	0	0	0	0	0	1	50	0	0	0	0									810	0						9	68	157	0	0	0	0	0	0	0	0	0	0	0	0	1
299	59	0	0	0	0	0	0	0	0	0	0	0	0	50	0	0	0	0									540	0						1	83	154	0	0	0	0	0	0	0	0	0	0	0	0	1
300	56	0	0	0	0	0	0	0	0	0	0	0		54	0	0	0	0									1380	2				15	35	0	56	155	0	0	0	0	0	0	0	0	1	0	0	0	1
302	62	0	0	0	0	0	0	0	0	0	0	1	0	52	0	0	0	0									1650	0						0	62	162	0	0	0	0	0	0	0	0	0	1	0	0	0
304	69	0	0	0	0	0	0	0	0	0	0	0	1	54	0	0	0	0									700	0						0	82	160	1	0	0	1	0	1	0	0	1	1	0	0	0
305	69	0	0	0	0	0	0	0	0	0	0	0	1	41	1	1	0	0									1050	0						1	66	149	1	0	0	1	0	0	0	0	0	0	0	1	1
307	68	0	0	0	0	0	0	0	0	0	0	0	0	48	0	0	0	0									810	0						3	78	153	1	0	1	0	0	0	0	0	1	0	0	0	0
313	62	0	0	0	0	0	0	0	0	0	0	0	0	55	0	0	0	0									300	1	20	5	252			7	82	173	0	0	0	0	0	0	0	0	0	0	0	0	0
316	70	0	0	0	0	0	0	0	0	0	0	0	0	40	1	1	0	0									540	0						0	66	160	1	0	0	1	0	0	0	0	1	1	0	0	0
319	61	0	0	0	0	0	0	0	0	0	0	0	1	55	0	0	0	0									780	0						0	64	151	0	0	0	1	1	0	0	0	1	1	0	0	1
320	63	0	1	0	0	0	0	1	0	0	0	1	1	46	0	0	0	0									780	1	40	35	1			14	56	161	0	0	0	0	0	0	0	0	1	0	0	1	0
321	66	0	0	0	0	0	0	0	0	0	0	0	0	52	0	0	0	0									1020	0						0	74	154	1	0	0	0	0	0	0	0	1	0	1	1	1
322	72	0	0	0	0	0	0	0	0	0	0	1	0	56	0	0	0	0									450	1	15	30	120			4	62	158	1	0	0	1	0	0	0	0	0	0	0	1	1
323	73	0	0	0	0	0	0	0	0	0	0	0	0	43	1	0	0	0									820	0						4	77	163	1	0	0	0	0	0	0	0	0	0	0	0	0
326	63	0	0	0	0	0	0	0	0	0	0	0	0	50	0	0	0	0									300	1				5	20	0	48	155	0	0	0	0	0	0	0	0	1	0	0	0	0
327	73	0	0	0	0	0	0	0	0	0	0	0	0	50	0	0	0	1	0	0	1	0	0	0	0	0	810	0						0	53	153	1	0	0	0	0	0	0	0	0	0	0	0	1
329	73	0	0	0	0	0	0	0	0	0	0	0	0	36	1	0	0	0									750	0						0	49	150	1	0	0	1	0	0	0	0	1	0	0	0	0
330	69	0	0	0	0	0	0	0	0	0	0	0	0	53	0	0	0	0									660	0						5	73	149	1	0	0	0	0	0	0	0	0	0	0	1	0
332	63	0	0	0	0	0	0	0	0	0	0	0	0	40	1	0	0	1	0	0	1	0	0	0	0	0	1270	0						0	56	153	0	0	0	0	0	0	0	0	0	0	0	0	1
340	59	0	0	0	0	0	0	0	0	0	0	0	1	55	0	0	0	0									940	0						1	76	160	0	0	0	0	0	0	0	0	0	0	0	0	1
341	62	0	0	0	0	0	0	0	0	0	0	0	0	52	0	0	0	0									940	0						7	58	160	0	0	0	0	0	1	0	0	0	1	0	0	0
342	58	0	0	0	0	0	0	0	0	0	0	0	1	50	0	0	0	0									940	0						7	74	161	0	0	0	0	0	1	0	0	1	1	0	1	1
343	58	0	0	0	0	0	0	0	0	0	0	0	0	50	0	0	0	0									540	2				6	30	0	80	154	0	0	0	1	0	0	0	0	0	0	0	1	0
347	58	0	0	0	0	0	0	0	0	0	0	0	0	53	0	0	0	0									850	0						0	84	160	0	0	0	0	0	0	0	0	0	0	0	1	0
350	58	0	0	0	0	0	0	0	0	0	0	0	0	53	0	0	0	0									1170	0						0	67	156	0	0	0	0	0	0	0	0	0	0	0	0	0
352	58	0	0	0	0	0	0	0	0	0	0	0	0	50	0	0	0	0									780	0						0	77	159	0	0	1	1	0	1	0	0	0	0	1	1	0
353	61	0	0	0	0	0	0	0	0	0	0	0	0	49	0	0	0	0									1290	1	18	19	36			2	79	166	0	0	0	0	0	0	0	0	0	0	0	0	1
355	60	0	0	0	0	0	0	0	0	0	0	0	0	53	0	0	0	0									850	0						0	46	152	0	0	0	0	0	0	0	0	1	1	0	0	0
356	57	0	0	0	0	0	0	0	0	0	0	1	1	52	0	0	0	0									1100	0						0	98	159	0	0	0	0	0	1	0	0	0	0	0	1	0
357	58	0	1	0	0	0	0	0	0	0	0	0	0	40	1	1	0	0									300	2				20	30	1	68	158	0	0	0	0	0	0	0	0	0	0	0	0	0
360	57	0	0	0	0	0	0	0	0	0	0	0	0	47	0	0	0	0									540	0						0	46	149	0	0	0	0	0	0	0	0	0	0	0	0	1
361	69	0	0	0	0	0	0	0	0	0	0	0	0	42	1	1	0	0									1100	2				20	30	7	69	155	1	0	0	0	0	1	0	0	1	1	0	0	0
362	57	0	0	0	0	0	0	0	0	0	0	0	0	47	0	0	0	0									690	0						0	101	155	0	0	0	0	0	0	0	0	0	0	0	0	0
363	68	0	0	0	0	0	0	0	0	0	0	0	0	40	1	1	0	0									420	0						2	68	148	1	0	0	0	0	0	0	0	0	0	0	1	0
364	57	0	0	0	0	0	0	0	0	0	0	0	0	47	0	0	0	0									1220	0						1	60	162	0	0	0	0	0	0	0	0	0	0	0	0	0
366	56	0	0	0	0	0	0	0	0	0	0	0	0	54	0	0	0	0									300	2				40	30	0	57	159	0	0	0	0	0	1	0	0	1	1	0	0	0
368	55	0	0	0	0	0	0	0	0	0	0	0	0	53	0	0	0	0									660	1	4	15	120			2	65	166	0	0	0	0	0	0	0	0	0	0	0	0	0
369	57	0	0	0	0	0	0	0	0	0	0	0	0	46	0	0	0	0									420	2				20	30	0	83	146	0	0	0	1	0	0	0	0	0	0	0	0	0
371	55	0	0	0	0	0	0	0	0	0	0	0	0	38	1	1	0	0									540	0						0	66	152	0	0	0	0	0	0	0	0	0	0	0	0	1
373	57	0	0	0	0	0	0	0	0	0	0	0	0	49	0	0	0	0									810	0						7	61	169	0	0	0	0	0	0	0	0	0	0	0	0	0
376	57	0	0	0	0	0	0	0	0	0	0	0	1	47	0	0	0	0									690	0						7	56	159	0	0	0	0	0	0	0	0	0	0	0	0	0
377	69	0	0	0	0	0	0	0	0	0	0	0	0	50	0	0		0									930	0						0	53	146	1	0	0	0	0	0	1	0	0	0	0	0	0
378	55	0	0	0	0	0	0	0	0	0	1	0	0	50	0	0	0	0									1400	0						0	72	165	0	0	0	0	0	1	0	0	1	1	0	1	0
379	54	0	0	0	0	0	0	0	0	0	0	0	0	48	0	0	0	0									970	0						4	53	156	0	0	0	0	0	0	0	0	0	0	0	0	0
380	56	0	1	0	0	0	0	0	0	0	0	0	0	41	1	1	0	0									810	0						1	55	158	0	0	0	0	0	0	0	0	0	0	0	1	0
381	55	0	0	0	0	0	0	0	0	0	0	0	0	51	0	0	0	0									780	2				7	29	8	66	172	0	0	0	1	0	0	0	0	0	0	0	1	0
382	55	0	0	0	0	0	0	0	0	0	0	0	1	48	0	0	0	0									1370	0						2	71	152	0	0	1	0	0	1	0	0	0	0	0	1	1
383	55	0	0	0	0	0	0	0	0	0	0	0	0	43	1	0	0	0									660	0						1	70	158	0	0	0	0	0	0	0	0	1	0	0	0	1
388	52	0	0	0	0	0	0	0	0	0	0	0	0	47	0	0	0	0									900	0						3	56	146	0	0	0	0	0	0	0	0	0	0	0	0	1
393	53	0	0	0	0	0	0	0	0	0	0	0	1	47	0	0	0	0									810	1	10	34	24			0	72	150	0	0	0	1	0	0	0	0	1	1	0	1	0
394	52	0	0	0	0	0	0	0	0	0	0	0	0	49	0	0	0	0									810	0						0	77	157	0	0	0	0	0	0	0	0	0	1	0	0	1
397	54	0	0	0	0	0	0	0	0	0	0	0	1	53	0	0	0	0									300	2				30	10	0	77	160	0	0	0	1	0	1	0	0	0	0	0	0	1
405	64	0	0	0	0	0	0	0	0	0	0	0	0	50	0	0	0	1	1	0	0	0	0	0	0	0	1050	0						0	60	156	0	0	0	0	0	0	0	0	0	0	1	0	0
407	56	0	0	0	0	0	0	0	0	0	0	0	0	49	0	0	0	0									810	0						2	53	158	0	0	0	0	1	0	0	0	1	0	0	0	0
408	57	0	0	0	0	0	0	0	0	0	0	0	0	44	1	0	0	0									660	0						0	59	150	0	0	0	1	0	1	0	0	1	1	0	0	1
410	56	0	0	0	0	0	0	0	0	0	0	0	0	49	0	0	0	0									820	2				10	30	1	56	154	0	0	0	0	0	0	0	0	0	0	0	0	1
412	56	0	0	0	0	0	0	0	0	0	0	0	0	48	0	0	0	0									820	0						0	54	153	0	0	1	0	0	0	0	0	0	0	0	0	0
416	55	0	0	0	0	0	0	0	0	0	0	0	0	53	0	0	0	0									300	1	20	10	360			0	64	167	0	0	0	1	0	0	0	0	0	0	1	1	0
419	56	0	0	0	0	0	0	0	0	0	0	0	1	50	0	0	0	0									810	0						0	69	156	0	0	0	0	0	0	0	0	0	0	0	0	0
420	54	0	0	0	0	0	0	0	0	0	0	0	0	46	0	0	0	0									1220	0						1	66	153	0	0	0	0	0	0	0	0	0	0	0	0	1
422	55	0	0	0	0	0	0	0	0	0	0	0	0	47	0	0	1	0									900	0						0	61	161	0	0	0	0	0	1	0	0	1	1	0	0	0
425	54	0	0	0	0	0	0	0	0	0	0	0	0	48	0	0	0	0									900	0						0	58	168	0	0	0	1	0	0	0	0	0	0	0	0	0
426	55	0	0	0	0	0	0	0	0	0	0	0	0	51	0	0	0	0									1050	0						0	85	152	0	0	0	0	0	0	0	0	0	0	0	0	1
427	55	0	0	0	0	0	0	0	0	0	0	1	0	51	0	0	0	0									810	0						0	54	152	0	0	0	0	0	0	0	0	0	0	0	0	0
428	55	0	0	0	0	0	0	0	0	0	0	0	0	44	1	0	0	0									720	1	25	25	96			0	69	167	0	0	0	0	0	0	0	0	0	0	0	0	0
431	54	0	0	0	0	0	0	0	0	0	0	0	0	50	0	0	0	0									780	0						0	60	165	0	0	0	0	0	0	0	0	0	0	0	0	0
435	57	0	0	0	0	0	0	0	0	0	0	0	1	42	1	0	0	0									840	0						0	54	154	0	0	0	0	0	1	0	0	1	1	0	0	0
438	52	0	0	0	0	0	0	0	0	0	0	0	0	41	1	1	1	0									1220	1	40	28	84			0	78	165	0	0	0	0	0	0	0	0	0	0	0	0	0
439	51	0	0	0	0	0	0	0	0	0	0	0	0	48	0	0	0	0									700	0						2	73	163	0	0	0	0	0	0	0	0	0	0	0	0	1
443	51	0	0	0	0	0	0	0	0	0	0	0	0	44	1	0	0	0									1140	2				12	35	3	67	156	0	0	0	0	0	0	0	0	0	0	0	0	0
445	74	0	0	0	0	0	0	0	0	0	0	0	0	50	0	0	0	0									1260	0						0	68	144	1	0	0	1	0	0	0	0	0	0	0	1	0
446	51	0	0	0	0	0	0	0	0	0	0	0	1	50	0	0	0	0									1320	0						0	60	161	0	0	0	0	0	0	0	0	1	1	0	0	1
447	54	0	0	0	0	0	0	0	0	0	0	0	0	52	0	0	0	0									780	2				20	30	2	64	151	0	0	0	0	1	0	0	0	0	0	0	0	0
449	55	0	0	0	0	0	0	0	0	0	0	0	1	48	0	0	0	0									1020	0						3	67	157	0	0	0	0	0	0	0	0	0	0	0	1	0
451	52	0	0	0	0	0	0	0	0	0	0	0	1	41	1	0	0	0									1010	0						1	58	165	0	0	0	0	0	0	0	0	0	0	0	0	0
453	53	0	0	0	0	0	0	0	0	0	0	0	1	37	1	1	0	0									810	1	6	10	312			5	55	153	0	0	0	0	0	0	0	0	1	0	0	0	1
455	50	0	0	0	0	0	0	0	0	0	0	0	1	42	1	0	0	0									970	2				10	3	7	69	155	0	0	0	0	0	0	0	0	1	0	0	0	0
456	51	0	0	0	0	0	0	0	0	0	0	0	0	38	1	0	0	0									630	1	25	12	360			0	51	157	0	0	0	0	0	0	0	0	0	1	1	0	0
457	52	0	0	0	0	0	0	0	0	0	0	0	1	47	0	0	0	0									820	0						0	58	157	0	0	0	0	0	0	0	0	0	0	0	0	0
461	54	0	0	0	0	0	0	0	0	0	0	0	0	50	0	0	0	0									540	0						5	70	155	0	0	0	0	0	0	0	0	0	0	0	0	0
462	52	0	0	0	0	0	0	0	1	0	0	0	0	38	1	1	0	0									820	1	20	18	276			7	57	162	0	0	0	0	0	0	0	0	0	0	1	1	0
465	78	0	0	0	0	0	0	0	0	0	0	0	0	50	0	0	0	0									880	0						0	50	157	1	0	0	0	1	0	0	0	0	0	0	1	0
468	70	0	0	0	0	0	0	0	0	0	0	0	1	56	0	0	0	0									540	0						0	58	153	1	0	0	1	0	1	0	0	1	1	0	1	0
474	73	0	0	0	0	0	0	0	0	0	0	0	1	38	1	1	0	0									900	0						0	73	167	1	0	1	0	0	1	0	0	1	0	0	1	0
475	57	0	0	0	0	0	0	0	0	0	0	0	0	52	0	0	0	0									420	0						0	55	149	0	0	0	0	0	0	0	0	0	0	0	0	1
476	58	0	0	0	0	0	0	0	0	0	0	0	0	49	0	0	0	0									820	0						2	64	157	0	1	0	1	0	0	0	0	1	1	0	1	0
477	51	0	0	0	0	0	0	0	0	0	0	0	0	46	0	0	0	0									1100	2				20	33	0	51	158	0	0	0	0	0	0	0	0	0	0	0	0	0
478	53	0	0	0	0	0	0	0	0	0	0	0	1	37	1	0	0	0									820	0						2	62	152	0	0	0	1	0	0	0	0	0	0	0	0	1
479	50	0	0	0	0	0	0	0	0	0	0	0	0	49	0	0	0	0									300	2				20	30	0	50	153	0	0	0	0	0	0	0	0	0	0	0	0	1
480	50	0	0	0	0	0	0	0	0	0	0	0	1	49	0	0	0	0									900	1	6	15	240			1	51	157	0	0	0	0	0	0	0	0	1	0	0	0	0
482	58	0	0	0	0	0	0	0	0	0	0	0	0	50	0	0	0	0									540	0						0	53	156	0	0	0	0	0	0	0	0	0	0	0	0	0
484	58	0	0	0	0	0	0	0	0	0	0	0	1	43	1	0	0	0									1050	1	10	15	136			5	68	166	0	0	0	1	0	0	0	0	0	0	0	0	0
487	64	0	0	0	0	0	0	0	0	0	0	0	1	56	0	0	0	0									1070	0						0	71	149	0	0	0	1	0	0	0	0	0	0	0	0	0
489	60	0	0	0	0	0	0	1	0	0	0	0	0	50	0	0	0	0									300	1	8	25	1			7	66	158	0	0	0	0	0	1	0	0	0	0	1	0	1
490	52	0	0	0	0	0	0	0	0	0	0	0	0	46	0	0	1	0									1460	1	10	30	72			9	62	149	0	0	0	0	0	0	0	0	0	0	0	0	0
491	67	0	0	0	0	0	0	0	0	0	0	0		40	1	0	1	0									900	0						0	53	155	1	0	0	0	0	1	0	0	0	0	0	0	0
498	72	0	0	0	0	0	0	0	0	0	0	0	1	50	0	0	0	0									780	0						0	59	154	1	0	1	0	0	0	0	0	0	0	0	1	0
501	70	0	0	0	0	0	0	0	1	0	0	0	1	55	0	0	0	0									820	0						0	58	149	1	0	1	1	1	1	0	0	0	1	0	1	0
502	77	0	0	0	0	0	0	0	0	0	0	0	1	55	0	0	0	0									540	0						0	64	146	1	0	1	1	0	0	0	0	0	1	0	1	0
504	54	0	0	0	0	0	0	0	0	0	0	0	0	48	0	0	0	0									1060	1	15	10	180			9	62	149	0	0	0	0	0	0	0	0	0	0	0	0	1
510	52	0	0	0	0	0	0	0	0	0	0	0	1	50	0	0	0	0									1440	0						0	73	153	0	0	0	1	0	1	0	0	1	1	0	0	0
511	63	0	0	0	0	0	0	1	0	0	0	0	0	53	0	0	0	0									840	1	15	40	24			0	53	150	0	0	0	0	0	1	0	0	1	1	0	0	0
513	64	0	0	0	0	0	0	0	0	0	0	0	0	52	0	0	0	0									810	0						3	63	154	0	0	0	0	0	0	0	0	0	0	0	0	0
514	61	0	0	0	0	0	0	0	0	0	0	0	0	53	0	0	0	0									900	0						10	64	156	0	0	0	0	0	1	0	0	1	1	0	0	0
515	64	0	0	0	0	0	0	0	1	0	0	0	0	50	0	0	0	0									1220	0						3	48	136	0	0	0	1	0	0	0	0	1	0	0	0	0
517	55	0	0	0	0	0	0	0	0	0	0	0	0	52	0	0	1	0									660	1	5	10	96			4	56	168	0	0	0	0	0	0	0	0	0	0	0	0	1
518	54	0	0	0	0	0	0	0	0	0	0	0	0	40	1	0	0	0									840	1	30	15	216			0	76	167	0	0	0	0	0	1	0	0	0	1	0	0	0
520	61	0	0	0	0	0	0	0	0	0	0	0	0	54	0	0	0	0									1050	0						0	52	157	0	0	0	1	0	0	0	0	1	0	0	1	0
522	54	0	0	0	0	0	0	0	0	0	0	0	0	50	0	0	0	0									840	1	20	35	12			1	67	164	0	0	0	0	0	0	0	0	0	0	0	0	0
524	55	0	0	0	0	0	0	0	0	0	0	0	0	54	0	0	0	0									1020	0						0	70	156	0	0	0	0	0	0	0	0	0	0	0	0	1
525	74	0	0	0	0	0	1	0	0	0	0	0	0	49	0	0	0	0									300	0						0	43	144	1	0	0	0	0	0	0	0	0	0	0	0	0
526	62	0	0	0	0	0	0	0	0	0	0	0	0	43	1	0	0	0									930	0						2	81	149	0	0	0	0	1	0	0	0	0	0	0	1	0
527	64	0	0	0	0	0	0	0	0	0	0	0	0	44	1	0	0	0									970	0						0	74	156	0	0	0	1	1	0	0	0	0	0	1	1	0
529	73	0	0	0	0	0	0	0	0	0	0	0	0	52	0	0	0	0									1120	0						0	71	149	1	0	0	1	0	1	0	0	1	1	0	1	0
530	74	0	0	0	0	0	0	0	0	0	0	0	0	50	0	0	0	0									1200	0						3	65	159	1	0	0	0	0	0	0	0	0	0	0	1	1
531	52	0	0	0	0	0	0	0	0	0	0	0	0	47	0	0	0	0									1200	1	30	20	96			1	101	156	0	0	0	0	0	0	0	0	0	0	0	0	0
535	54	0	0	0	0	0	0	0	0	0	0	0	1	53	0	0	0	0									1060	0						1	76	155	0	0	0	0	0	0	0	0	0	0	0	0	0
536	67	0	0	0	0	0	0	0	0	0	0	0	0	55	0	0	0	1	0	0	1	0	0	0	0		1770	0						0	63	151	1	0	0	1	0	1	0	0	1	1	0	0	0
538	60	0	0	0	0	0	0	0	0	0	0	0	0	48	0	0	0	0									840	0						0	66	164	0	0	0	0	0	0	0	0	0	0	0	0	0
539	70	0	0	0	0	0	0	0	0	0	0	0	1	50	0	0	0	0									660	0						0	69	152	1	0	0	0	0	0	0	0	0	0	0	1	0
544	65	0	0	0	0	0	0	0	0	0	0	1	0	51	0	0	0	0									1020	0						0	59	154	0	0	0	0	0	0	0	0	0	0	0	0	0
546	54	0	0	0	0	0	0	0	0	0	0	0	1	50	0	0	0	0									1220	0						0	79	165	0	0	0	0	0	0	0	0	0	0	0	0	0
548	57	0	0	0	0	0	0	0	0	0	0	0	0	42	1	0	0	0									660	0						0	72	150	0	0	0	1	0	0	0	0	0	0	0	0	0
549	68	0	0	0	0	0	0	0	0	0	0	0	1	46	0	0	0	1	0	0	1	0	0	0	0	0	850	0						0	61	143	1	0	0	0	0	1	0	0	0	1	0	0	1
552	62	0	0	0	0	0	0	0	0	0	0	0	0	42	1	0	0	0									1050	0						0	78	152	1	1	0	0	0	0	0	0	1	0	0	1	0
553	69	0	0	0	0	0	0	0	0	0	0	0	0	51	0	0	0	1	0	0	1	0	0	0	0	0	700	0						0	89	151	1	0	0	0	0	0	0	0	0	0	0	1	0
555	67	0	0	0	0	0	0	0	0	0	0	0		50	0	0	0	0									300	0						0	59	140	1	0	0	0	0	0	0	0	0	0	0	1	1
556	72	0	0	0	0	0	0	0	0	0	0	0	0	55	0	0	0	0									1140	0						3	75	152	1	0	0	0	0	0	0	0	0	0	0	1	0
558	79	0	0	0	0	0	0	0	0	0	0	0	0	50	0	0	0	0									820	0						0	54	154	1	1	0	1	0	1	0	0	1	1	0	0	0
561	71	0	0	0	0	0	0	1	0	0	0	0	0	46	0	0	0	0									780	0						0	94	154	1	0	0	0	0	1	0	0	1	1	0	1	0
564	75	0	0	0	0	0	0	0	0	0	0	0	0	33	1	1	0	1	0	0	0	0	0	0	0	1	850	0						3	60	152	1	0	0	1	0	1	0	0	0	0	0	0	0
565	66	0	0	0	0	0	0	0	0	0	0	0	0	42	1	0	0	0									900	0						0	56	155	1	0	0	1	0	0	0	0	0	0	0	0	0
566	80	0	0	0	0	0	1	0	0	0	0	0	1	48	0	0	0	0									1100	0						0	69	156	1	0	0	0	1	0	0	0	0	0	0	0	0
569	70	0	0	0	0	0	0	0	0	0	0	0	0	57	0	0	0	0									690	0						4	67	158	1	0	0	1	0	0	0	0	0	0	0	0	0
570	71	0	0	0	0	0	0	0	0	0	0	0	0	42	1	0	0	0									690	0						4	61	150	1	0	1	1	0	1	0	0	1	1	0	0	1
571	72	0	0	0	0	0	0	0	0	0	0	0	0	39	1		0	0									1500	0						0	60	151	1	0	0	0	0	0	0	0	0	0	0	1	0
572	68	0	0	0	0	0	0	0	0	0	0	0	0	52	0	0	0	0									540	0						0	67	152	1	0	0	0	0	0	0	0	1	0	0	1	0
575	68	0	0	0	0	0	0	0	0	0	0	0	1	37	1	0	0	1	0	0	1	0	0	0	0	0	1050	0						0	74	158	1	0	0	1	0	0	0	0	0	0	0	0	0
576	75	0	0	0	0	0	0	1	0	0	0	0	0	47	0	0	0	0									540	0						0	82	151	1	0	0	0	0	0	0	0	1	1	0	1	0
577	68	0	0	0	0	0	0	0	0	0	0	0	0	46	0	0	0	0									660	0						4	72	154	1	0	0	0	0	0	0	0	0	0	0	1	0
578	70	0	0	0	0	0	0	0	0	0	0	0	0	48	0	0	0	0									1010	0						0	64	145	1	0	0	0	0	0	0	0	0	0	0	1	0
581	74	0	0	0	0	0	0	0	0	0	0	0	0	53	0	0	0	0									660	0						1	63	151	1	0	0	0	0	0	0	0	0	0	0	1	0
582	65	0	0	0	0	0	0	0	0	0	0	0	1	40	1	1	0	0									780	0						1	68	158	0	0	0	1	0	1	0	0	1	1	0	0	0
583	74	0	0	0	0	0	0	0	0	0	0	0	1	43	1	0	0	0									1100	0						0	82	152	1	0	0	1	0	0	0	0	1	1	0	1	0
584	65	0	0	0	0	0	0	0	0	0	0	0	1	44	1	1	0	0									1120	0						0	77	147	0	0	0	1	0	1	0	0	1	1	0	1	0
587	68	0	0	0	0	0	0	0	0	0	0	0	1	52	0	0	0	0									1770	0						0	62	150	1	1	0	0	0	1	0	0	0	0	0	0	0
588	67	0	0	0	0	0	0	0	0	0	0	0	0	40	1	1	0	1	0	0	0	0	1	0	0	0	420	0						12	58	154	1	0	0	1	0	0	0	0	1	1	0	0	0
592	73	0	0	0	0	0	1	0	0	0	0	0	0	39	1	1	0	0									570	0						0	79	162	1	0	0	1	1	0	0	0	1	1	0	1	0
593	78	0	0	0	0	0	0	0	0	0	0	0	1	51	0	0	0	0									930	0						0	54	154	1	0	0	0	0	1	0	0	0	0	0	1	0
596	65	0	0	0	0	0	0	0	0	0	0	0	0	38	1	1	0	0									570	0						4	49	157	0	0	0	0	0	1	0	0	0	0	0	0	0
597	67	0	0	0	0	0	0	0	0	0	0	0	0	54	0	0	0	0									850	0						0	64	153	1	0	0	0	0	0	0	0	0	0	1	1	0
603	83	0	0	0	0	0	0	0	0	0	0	1		50	0	0	0	0									1370	0						1	74	158	1	1	0	1	0	0	0	0	1	0	0	0	0
606	77	0	0	0	0	0	0	0	0	0	0	0	1	44	1	0	0	0									540	0						0	72	153	1	0	0	0	1	0	0	0	0	0	0	1	0
607	64	0	0	0	0	0	0	0	0	0	0	0	0	54	0	0	0	0									540	0						0	70	150	0	0	0	1	0	0	0	0	0	0	0	0	0
608	74	0	0	0	0	0	0	0	0	0	0	0	0	50	0	0	0	0									660	0						0	79	154	1	0	0	1	0	0	0	0	1	0	0	1	0
609	61	0	0	0	0	0	0	0	0	0	0	0	0	52	0	0	0	0									570	0						0	68	162	0	0	1	0	1	1	0	0	0	1	0	1	0
613	62	0	0	0	0	0	0	0	0	0	0	0	0	38	1	1	0	0									1520	0						0	70	164	0	0	0	0	0	0	0	0	1	0	0	1	0
617	65	0	0	0	0	0	0	0	0	0	0	0	0	51	0	0	0	0									2250	0						0	53	149	0	0	0	1	0	0	0	0	1	0	0	0	0
618	61	0	0	0	0	0	0	0	0	0	0	0	1	55	0	0	0	0									780	0						0	76	157	0	0	0	0	0	0	0	0	0	0	0	0	0
619	52	0	0	0	0	0	0	0	0	0	0	0	1	51	0	0	0	0									1520	0						0	62	151	0	0		0	0	1	0	0	1	1	0	0	1
620	52	0	0	0	0	0	0	0	0	0	0	0	0	51	0	0	0	0									420	2				10	30	0	68	156	0	0	0	1	0	0	0	0	1	0	0	0	1
621	69	0	0	0	0	0	0	0	0	0	0	0	0	47	0	0	0	0									900	0						4	69	147	1	1	0	1	0	1	0	0	1	1	0	0	0
622	53	0	0	0	0	0	0	0	0	0	0	0	0	50	0	0	0	1	0	0	1	0	0	0	0	0	1050	0						0	65	155	0	0	0	1	0	0	0	0	0	0	0	0	0
623	63	0	0	0	0	0	0	0	0	0	0	1	0	48	0	0	0	0									660	0						0	75	160	0	0	0	0	0	0	0	0	0	0	0	0	1
624	62	0	0	0	0	0	0	0	0	0	0	0	1	50	0	0	0	0									1250	0						0	69	149	0	0	0	1	1	0	0	0	0	0	0	0	0
625	76	0	0	0	0	0	0	0	0	0	0	0	0	50	0	0	0	0									970	0						0	76	150	1	0	1	0	0	0	0	0	0	0	0	0	0
628	51	0	0	0	0	0	0	0	0	0	0	0	0	50	0	0	0	0									650	0						0	83	159	0	0	0	0	0	0	0	0	0	0	0	0	0
632	53	0	0	0	0	0	0	0	0	0	0	0	0	43	1	0	0	0									780	1	10	12	216			2	60	158	0	0	0	0	0	0	0	0	0	0	0	0	0
633	83	0	0	0	0	0	0	0	0	0	0	0	0	52	0	0	0	0									1020	0						0	65	153	1	0	0	0	0	0	0	0	1	1	0	1	0
634	66	0	0	0	0	0	0	0	0	0	0	0	0	53	0	0	0	0									540	0						16	61	153	1	1	0	1	0	1	0	0	0	0	0	0	0
635	65	0	0	0	0	0	0	0	0	0	0	0	0	38	1	0	0	0									810	0						0	60	151	0	0	1	0	0	0	0	0	0	0	0	0	1
637	51	0	0	0	0	0	0	0	0	0	0	0	0	49	0	0	0	0									900	2				20	45	4	58	157	0	0	0	0	0	0	0	0	1	1	0	0	0
639	65	0	0	0	0	0	0	0	0	0	0	0	0	52	0	0	0	0									900	0						0	63	156	0	0	0	0	0	0	0	0	1	1	0	0	0
642	56	0	0	0	0	0	0	0	0	0	0	0	0	53	0	0	0	0									1100	0						0	45	155	0	0	0	1	1	0	0	0	0	0	0	0	0
643	74	0	0	0	0	0	0	0	0	0	0	1	0	55	0	0	0	0									970	0						3	69	157	1	0	0	1	1	0	0	0	1	0	0	1	0
644	76	0	0	0	0	0	0	0	0	0	0	0	1	55	0	0	0	0									900	0						0	47	143	1	0	0	0	0	0	0	0	1	0	0	0	1
647	61	0	0	0	0	0	0	0	0	0	0	0	0	47	0	0	0	0									1050	0						0	84	160	0	0	0	1	0	0	0	0	0	0	0	1	0
649	60	0	0	0	0	0	0	0	0	0	0	0	1	57	0	0	0	0									900	0						0	62	148	0	0	0	0	0	0	0	0	0	0	0	0	0
650	59	0	0	0	0	0	0	0	0	0	0	0	0	51	0	0	0	0									900	2				10	45	3	70	152	0	0	0	0	0	0	0	0	0	0	0	1	0
652	68	0	0	0	0	0	0	0	0	0	0	0	0	52	0	0	0	1	1	0	0	0	0	0	0	0	1220	1	20	18	60			7	86	152	1	0	0	1	0	1	0	0	0	1	0	1	0
654	54	0	0	0	0	0	0	0	0	0	0	0	0	53	0	0	0	0									1630	0						1	69	162	0	0	0	0	0	0	0	0	0	0	0	0	0
656	65	0	0	0	0	0	0	0	0	0	0	0	0	45	0	0	0	1	0	0	1	0	0	0	0	1	1020	0						0	77	155	0	0	0	0	0	0	0	0	0	0	0	0	0
659	74	0	0	0	0	0	0	0	0	0	0	0	1	35	1	1	0	0									300	0						0	75	153	1	1	1	1	1	0	0	0	0	0	0	1	1
660	62	0	0	0	0	0	0	0	0	0	0	0	0	50	0	0	0	0									840	0						1	94	156	0	0	0	0	0	0	0	0	0	0	0	0	0
665	72	0	0	0	0	0	0	0	0	0	0	0	1	53	0	0	0	0									1250	0						1	56	156	1	0	0	0	1	0	0	0	1	0	0	0	0
667	67	0	0	0	0	0	0	1	0	0	0	0	0	42	1	0	0	0									690	0						0	102	155	1	1	1	1	1	0	1	0	1	1	0	1	0
668	75	0	0	0	0	0	0	0	0	0	0	0	1	45	0	0	0	1	1	0	0	0	0	0	0	0	1490	0						0	74	144	1	0	0	0	0	0	0	0	0	0	1	0	0
672	63	0	0	0	0	0	0	0	0	0	0	0	0	47	0	0	0	1	0	0	0	0	0	0	0	1	300	1	40	12	264			0	106	167	0	0	0	0	0	0	0	0	0	0	0	0	1
673	62	0	0	0	0	0	0	0	0	0	0	0	0	48	0	0	0	0									660	0						0	66	155	0	0	0	0	0	0	0	0	0	0	0	0	1
676	53	0	0	0	0	0	0	0	0	0	0	0	1	52	0	0	0	0									810	1	15	20	144			1	79	169	0	0	0	0	0	0	0	0	0	0	0	0	0
680	57	0	0	0	0	0	0	0	0	0	0	0	0	52	0	0	0	0									2120	2				3	35	0	63	153	0	0	0	0	0	1	0	0	1	1	0	1	1
683	65	0	1	0	0	0	0	0	0	0	0	0	1	55	0	0	0	0									820	0						0	70	158	0	0	0	0	0	0	0	0	0	0	0	1	0
684	58	0	0	0	0	0	0	0	0	0	0	1	0	48	0	0	0	0									820	2				8	18	0	61	160	0	0	0	0	0	0	0	0	0	0	0	0	0
685	67	0	0	0	0	0	0	0	0	0	0	0	0	52	0	0	0	0									850	0						0	59	146	1	0	0	0	0	0	0	0	0	0	0	1	0
686	54	0	0	0	0	0	0	0	0	0	0	1	0	49	0	0	0	0									540	1	15	17	180			0	59	157	0	0	0	0	0	0	0	0	0	0	0	0	0
688	69	0	0	0	0	0	0	0	0	0	0	0	0	48	0	0	0	0									850	0						0	75	148	1	0	0	0	0	0	0	0	1	0	0	1	0
689	56	0	0	0	0	0	0	0	0	0	0	0	0	50	0	0	0	0									900	0						11	103	155	0	0	0	0	0	1	0	0	0	0	1	1	1
691	65	0	1	0	0	0	0	0	0	0	0	0	0	57	0	0	0	0									450	0						0	62	145	0	0	0	0	0	0	0	0	0	1	0	1	0
692	65	0	0	0	0	0	0	0	0	0	0	0	0	50	0	0	0	0									690	0						0	72	153	0	0	0	0	0	0	0	0	0	0	0	0	1
694	58	0	0	0	0	0	0	0	0	0	0	0	0	50	0	0	0	0									1370	0						2	58	154	0	0	0	0	0	0	0	0	0	0	0	1	0
696	54	0	0	0	0	0	0	0	0	0	0	1		39	1		0	1	1	0	0	0	0	0	0	0	1490	2				20	12	2	80	154	0	0	0	0	0	0	0	0	0	0	0	0	1
697	51	0	0	0	0	0	0	0	0	0	0	0	0	48	0	0	0	1	0	0	0	0	0	0	0	1	970	1	30	12	36			0	78	154	0	1	0	1	0	0	0	0	0	0	0	0	1
698	59	0	0	0	0	0	0	0	0	0	0	0	0	42	1	1	0	0									660	0						0	76	164	0	0	0	0	0	0	0	0	1	0	0	0	0
702	57	0	0	0	0	0	0	0	0	0	0	0	0	53	0	0	0	0									660	0						0	70	156	0	0	0	0	0	0	0	0	0	0	0	1	1
703	54	0	0	0	0	0	0	0	0	0	0	0	0	53	0	0	0	0									1140	1	20	30	12			0	60	156	0	0	0	0	0	0	0	0	0	0	0	0	0
704	60	0	0	0	0	0	0	0	0	0	0	1	0	52	0	0	0	0									900	1	40	10	300			6	49	156	0	0	0	0	0	0	0	0	0	0	0	0	0
706	54	0	0	0	0	0	0	0	0	0	0	0	0	50	0	0	0	0									900	0						1	73	150	0	0	0	1	0	0	0	0	0	1	0	0	1
707	58	0	0	0	1	0	0	0	0	0	0	1	0	42	1	0	0	0									1050	0						0	83	158	0	0	0	0	0	0	0	0	0	0	0	0	0
711	66	0	0	0	0	0	0	0	0	0	0	0	0	53	0	0	0	0									690	0						0	78	161	1	0	0	0	0	0	0	0	1	0	0	1	0
713	53	0	0	0	0	0	0	0	0	0	0	0	0	47	0	0	0	0									1220	2				40	29	0	98	163	0	0	0	1	0	0	0	0	0	0	0	0	1
714	50	0	0	0	0	0	0	0	0	0	1	0	1	43	1	1	0	0									1050	1	10	12	120			0	98	156	0	0	0	0	0	0	0	0	0	0	0	1	0
715	65	0	0	0	0	0	0	0	0	0	0	0	0	50	0	0	0	0									1170	0						0	79	150	0	0	0	1	0	0	0	0	0	0	0	1	0
717	52	0	0	0	0	0	0	0	0	0	0	0	1	48	0	0	0	0									660	1	4	20	44			4	68	166	0	0	0	0	0	0	0	0	0	0	0	0	0
725	66	0	0	0	1	0	0	0	0	0	0	1	0	43	1	0	0	1	0	0	0	0	0	0	0	1	970	0						0	96	175	1	0	1	1	0	1	0	0	1	1	0	1	0
729	62	0	0	0	1	0	0	0	0	1	1	1	1	42	1	1	0	0									1300	0						0	95	142	0	0	0	1	0	0	0	0	0	0	0	1	0
731	73	0	0	0	0	0	0	0	0	0	0	0	0	54	0	0	0	0									660	0						1	74	158	1	0	0	0	0	0	0	0	1	0	0	1	1
734	60	0	0	0	0	0	0	0	0	0	0	0	0	52	0	0	0	0									300	2				40	43	42	50	155	0	0	0	0	0	1	0	0	1	0	0	0	0
736	65	0	0	0	0	0	0	0	0	0	0	0	0	50	0	0	0	1	0	0	0	0	0	0	0	1	780	0						14	60	151	0	1	1	1	0	0	0	0	0	0	0	0	0
737	51	0	0	0	0	0	0	0	0	0	0	0	0	49	0	0	0	0									1900	1	20	30	48			7	75	156	0	0	1	0	1	1	0	0	0	1	0	1	0
739	73	0	0	0	0	0	0	0	0	0	0	0	0	53	0	0	0	0									1080	0						0	65	155	1	0	0	0	0	0	0	0	0	0	0	0	0
741	68	0	0	0	0	0	0	0	0	0	0	0	0	35	1	1	0	0									540	0						0	85	150	1	0	0	0	0	0	0	0	0	0	1	1	0
743	74	0	0	0	0	0	0	0	0	0	0	0	0	50	0	0	0	0									1250	0						3	69	156	1	0	0	0	0	0	0	0	0	0	0	0	0
745	66	0	0	0	0	0	0	0	0	0	0	1	0	48	0	0	0	0									820	1	15	15	420			8	65	167	1	0	0	0	0	0	0	0	0	0	0	1	0
746	63	0	0	0	0	0	0	0	0	0	0	1	0	50	0	0	0	0									540	1	6	15	156			7	53	154	0	0	0	1	0	0	0	0	0	0	0	0	0
750	53	0	0	0	0	0	0	0	0	0	0	0	0	51	0	0	0	0									850	1	20	25	120			3	86	154	0	0	0	1	0	0	0	0	0	0	0	0	1
756	74	0	0	0	0	0	0	0	0	0	0	0	0	50	0	0	0	0									700	0						0	55	152	1	0	0	0	0	1	0	0	0	0	0	0	0
758	72	0	0	0	0	0	0	0	0	0	0	1	0	56	0	0	0	0									540	0						0	96	158	1	0	0	0	0	0	0	0	1	0	0	0	0
759	66	0	0	0	0	0	0	0	0	0	0	0	0	50	0	0	0	0									700	1	7	7	36			1	94	151	1	0	0	1	0	0	0	0	0	0	0	1	0
762	69	0	0	0	0	0	0	0	0	0	0	0	1	49	0	0	0	0									700	0						4	98	164	1	0	0	0	0	0	0	0	0	0	0	1	0
765	52	0	0	0	0	0	0	0	0	0	0	0	0	47	0	0	0	0									900	2				20	35	7	51	158	0	0	0	0	0	0	0	0	0	0	0	0	0
767	85	0	0	0	0	0	0	0	0	0	0	0	0	44	1	0	0	1	0	1	0	0	0	0	0	0	810	0						0	84	150	1	1	0	1	0	0	0	0	1	1	0	0	0
769	74	0	0	0	0	0	0	0	0	0	0	0	0	40	1	1	0	0									1050	1	20	35	36			0	52	155	1	0	0	0	1	0	0	0	0	0	0	1	0
770	72	0	0	0	0	0	0	0	0	0	0	0	0	48	0	0	0	0									1140	0						0	43	148	1	0	0	0	0	0	0	0	1	1	0	0	0
771	74	0	0	0	0	0	0	0	0	0	0	0	0	48	0	0	0	0									660	0						0	72	162	1	0	0	0	0	0	0	0	0	1	0	0	0
774	87	0	0	0	0	0	0	0	0	0	0	0	0	50	0	0	0	0									810	0						0	55	146	1	1	1	1	0	0	0	0	0	0	0	1	0
776	68	0	0	0	0	0	0	0	0	0	0	0	0	40	1	0	0	0									1050	0						7	66	155	1	0	0	0	0	0	0	0	1	0	1	0	0
779	67	0	0	0	0	0	0	0	0	0	0	0	0	52	0	0	0	0									780	0						1	83	151	1	0	0	1	0	0	0	0	0	0	0	1	1
781	72	0	0	0	0	0	0	0	0	0	0	0	0	52	0	0	0	0									780	0						0	60	150	1	0	0	0	0	0	0	0	1	0	0	0	0
782	73	0	0	0	0	0	0	0	0	0	0	0	1	44	1	0	0	0									780	0						0	57	141	1	0	0	1	0	0	0	0	0	0	0	0	0
783	71	0	0	0	0	0	0	0	0	0	0	0	0	55	0	0	0	0									1050	0						0	49	156	1	0	0	1	0	0	0	0	0	1	0	0	0
784	64	0	0	0	0	0	0	0	0	0	0	0	0	51	0	0	0	1	0	0	1	0	0	0	0	0	900	0						0	62	149	0	0	0	0	0	0	0	0	0	0	0	0	0
785	66	0	0	0	0	0	0	0	0	1	0	0	1	48	0	0	0	0									700	0						0	77	149	1	1	0	1	0	0	0	0	0	0	0	1	1
788	55	0	0	0	0	0	0	0	0	0	0	0	0	51	0	0	0	0									700	2				18	27	0	50	153	0	0	0	0	0	0	0	0	0	0	0	0	0
794	70	0	0	0	0	0	0	0	0	0	0	0	1	50	0	0	0	1	0	0	1	0	0	0	0	0	780	0						0	74	146	1	0	0	1	1	0	0	0	1	0	0	1	0
796	66	0	1	0	0	0	0	0	0	0	0	0	0	48	0	0	0	1	1	0	0	0	0	0	0	0	690	0						1	84	146	1	1	0	1	0	0	0	0	0	0	0	1	0
801	62	0	0	0	0	0	0	0	0	0	0	0	1	50	0	0	0	0									930	0						0	64	152	0	0	0	0	0	0	0	0	1	0	0	0	0
804	53	0	0	0	0	0	0	0	0	0	0	0	1	50	0	0	0	0									810	0						1	58	154	0	0	0	0	0	0	0	0	0	0	0	0	0
806	66	0	0	0	0	0	0	0	0	0	0	0	1	50	0	0	0	1	0	0	0	0	0	1	0	0	570	2				30	45	2	69	152	1	0	0	0	0	0	0	0	0	0	0	0	0
807	59	0	0	0	0	0	0	0	0	0	0	0	1	51	0	0	0	0									300	0						0	57	152	0	0	0	1	0	0	0	1	1	0	1	0	0
814	76	0	0	0	0	0	0	0	0	0	0	0	0	50	0	0	0	0									1500	0						0	61	152	1	0	0	0	0	0	0	0	0	0	1	1	0
815	76	0	0	0	0	0	0	0	0	0	0	0	0	49	0	0	0	0									1020	0						0	72	149	1	0	1	1	1	0	0	0	1	0	0	1	0
817	71	0	0	0	0	0	0	0	0	0	0	0	1	56	0	0	0	0									1290	0						0	82	154	1	0	0	0	0	0	0	0	0	0	0	1	0
819	79	0	0	0	0	0	0	0	0	0	0	0	0	50	0	0	0	0									690	1	20	20	240			2	58	153	1	0	0	0	0	0	0	0	0	0	0	1	0
820	76	0	0	0	0	0	0	0	0	0	0	0	0	42	1	0	1	0									540	0						0	70	153	1	1	1	1	0	0	0	0	0	0	0	0	0
821	75	0	0	0	0	0	0	0	0	0	0	0	0	52	0	0	0	0									1050	0						0	83	164	1	0	0	0	0	0	0	0	1	1	0	1	0
824	78	0	0	0	0	0	0	0	0	0	0	0	0	50	0	0	0	0									1260	0						0	74	157	1	0	0	0	0	0	0	0	0	0	0	1	1
826	76	0	0	0	0	0	0	0	0	0	0	0	0	55	0	0	0	0									1290	0						0	60	147	1	0	0	1	0	0	0	0	0	0	0	0	0
828	72	0	0	0	0	0	0	0	0	0	0		0	46	0	0	0	0									820	0						0	87	152	1	1	0	1	0	0	0	0	0	0	0	1	0
829	75	0	0	0	0	0	0	0	0	0	0	0	0	53	0	0	0	0									540	1	5	50	550			10	75	159	1	0	0	0	0	0	0	0	1	0	0	0	0
831	74	0	0	0	0	0	0	0	0	0	0	1	0	50	0	0		1	0	0	1	0	0	0	0	0	900	0						0	66	153	1	0	0	0	0	0	0	0	1	0	0	1	0
838	74	0	0	0	0	0	0	0	0	0	0	0	0	58	0	0	0	0									900	0						1	69	162	1	0	0	0	0	0	0	0	1	0	0	1	0
839	74	0	0	0	0	0	0	0	0	0	0	0	0	48	0	0	0	0									690	0						0	80	158	1	0	0	0	0	0	0	0	0	0	0	1	0
840	73	0	0	0	0	0	0	0	0	0	0	0	0	50	0	0	0	0									780	2				7	10	0	68	144	1	0	0	0	0	0	0	0	0	0	0	0	0
845	71	0	0	0	0	0	1	1	0	0	0	0	0	50	0	0	0	1	1	0	0	0	0	0	0	0	660	0						0	71	163	1	0	1	0	0	1	0	0	1	1	0	1	0
847	71	0	0	0	0	0	0	0	0	0	0	0	0	46	0	0	0	0									810	0						0	78	161	1	0	0	0	0	0	0	0	1	0	0	1	0
848	83	0	1	0	0	0	0	0	0	0	0	0	0	50	0	0	0	0									450	0						0	55	145	1	0	0	0	0	0	0	0	0	0	0	0	0
850	76	0	0	0	0	0	0	0	0	0	0	0	0	50	0	0	0	0									900	0						7	69	150	1	0	0	0	0	0	0	0	0	0	0	1	1
855	72	0	0	0	0	0	0	0	0	0	0	0	0	53	0	0	0	0									660	0						0	94	155	1	1	0	1	0	0	0	0	0	1	0	1	0
856	74	0	0	0	0	0	0	0	0	0	0	0	0	46	0	0	0	0									810	0						0	60	152	1	0	1	0	0	0	0	0	1	1	0	1	0
859	72	0	0	0	0	0	0	0	0	0	0	0	0	48	0	0	0	0									1140	0						0	84	160	1	0	0	1	1	0	0	0	0	0	0	0	0
860	74	0	0	0	0	0	0	0	0	0	0	0		50	0	0	0	0									420	0						1	60	145	1	0	0	0	0	0	0	0	0	0	0	1	0
861	77	0	0	0	0	0	0	0	0	0	0	0	0	50	0	0	0	1	0	1	0	0	0	0	0	0	540	0						0	64	144	1	1	1	1	0	0	0	0	1	0	0	1	1
864	76	0	0	0	0	0	0	0	0	0	0	0	0	42	1	0	0	0									540	0						3	67	156	1	0	0	0	0	0	0	0	0	0	0	1	0
867	79	0	0	0	0	0	0	0	0	0	0	0	0	41	1	0	0	0									780	0						1	57	147	1	0	0	1	0	1	0	0	1	0	0	1	1
868	72	0	0	0	0	0	0	0	0	0	0	0	0	50	0	0	0	0									420	2				20	30	0	64	159	1	0	0	0	0	0	0	0	1	1	0	0	0
870	70	0	1	0	1	0	0	0	0	0	0	1	0	58	0	0	0	0									700	0						0	63	148	1	0	0	0	0	0	0	0	0	0	0	1	1
875	73	0	0	0	0	0	0	0	0	0	0	0	0	50	0	0	0	0									900	0						0	48	140	1	0	1	1	1	0	0	0	0	1	0	1	0
876	81	0	0	0	0	0	0	0	0	0	0	0	0	52	0	0	0	0									850	0						1	103	160	1	1	0	1	0	0	0	0	0	0	0	0	0
881	87	0	0	0	0	0	0	0	0	0	0	0	0	52	0	0	0	0									900	0						0	67	151	1	1	0	1	0	0	0	0	1	0	0	1	0
883	86	0	0	0	0	0	0	0	0	0	0	0	0	50	0	0	0	0									690	0						1	50	141	1	0	0	1	0	0	0	0	1	0	1	0	0
914	84	0	0	0	0	0	0	0	0	0	0	0	0	48	0	0	0	0									450	0						0			1	0	0	0	0	0	0	0	0	0	0	1	0
920	69	0	0	0	0	0	0	0	0	0	0	0	0	42	1	0	0	0									690	2				10	25	0	90	158	1	0	0	1	0	1	0	0	0	1	0	1	0
923	69	0	0	0	0	0	0	0	0	0	0	0	0	48	0	0	0	0									690	0						0	60	146	1	0	0	1	0	0	0	0	0	0	0	0	0
925	82	0	0	0	0	0	0	0	0	0	0	1	0	50	0	0	0	0									780	0						0	55	148	1	1	0	1	0	0	0	0	0	0	0	1	0
928	71	0	0	0	0	0	0	0	0	0	0	0	0	48	0	0	0	1	1	0	0	0	0	0	0	0	1220	0						0	67	150	1	0	0	0	0	0	0	0	0	0	0	1	0
929	70	0	0	0	0	0	0	0	0	0	0	0	0	43	1	1	0	0									1010	0						7	58	152	1	0	0	0	0	0	0	0	0	0	0	0	0
930	73	0	0	0	0	0	0	0	0	0	0	0	0	56	0	0	0	0									660	0						0	76	151	1	1	0	1	0	0	0	0	1	1	0	1	1
931	68	0	0	0	0	0	0	0	0	0	0	0	1	53	0	0	0	0									810	1	15	10	336			0	75	158	1	0	0	1	0	0	0	0	0	0	0	0	0
934	69	0	0	0	0	0	0	0	0	0	0	0	0	48	0	0	0	0									660	0						0	73	150	1	0	0	0	0	0	0	0	0	0	0	0	0
935	69	0	0	0	0	0	0	0	0	0	0	0	0	40	1	0	0	0									660	0						0	103	153	1	0	0	1	0	0	0	0	0	0	0	1	0
936	77	0	0	0	0	0	0	0	0	0	0	0	0	54	0	0	0	0									850	0						0	65	156	1	0	0	0	0	0	0	0	1	1	0	1	0
938	70	0	0	0	0	0	0	0	0	0	0	0	0	48	0	0	0	0									660	1	20	40	12			0	77	155	1	0	0	1	0	0	0	0	0	0	0	1	1
939	79	0	0	0	0	0	0	0	0	0	0	0	0	48	0	0	0	0									540	0						0	59	147	1	0	0	0	0	0	0	0	0	0	0	1	0
940	82	0	0	0	0	0	0	0	0	0	0	0	0	52	0	0	0	0									930	0						7	67	150	1	0	1	1	0	0	0	0	0	0	0	1	1
945	68	0	0	0	0	0	0	0	0	0	0	0	0	43	1	0	0	0									690	0						0	95	156	1	0	1	1	0	0	0	0	0	0	0	1	0
947	71	0	0	0	0	0	0	0	0	0	0	0	0	53	0	0	0	0									1260	0						0	49	155	1	1	0	1	0	1	0	0	0	1	0	1	1
948	69	0	0	0	0	0	0	0	0	0	1	0	0	32	1	0	0	0									1370	1	20	5	540			0	76	149	1	1	0	1	0	1	0	0	1	1	0	1	0
950	70	0	0	0	0	0	0	0	0	0	0	0	0	54	0	0	0	0									660	1	25	30	180			7	73	167	1	0	0	1	0	1	0	0	1	1	0	1	0
956	68	0	0	0	0	0	0	0	0	0	0	0	0	36	1	1	0	0									900	0						0	88	154	1	0	0	1	0	0	0	0	1	0	0	1	0
957	72	0	0	0	0	0	0	0	0	0	0	0	0	47	0	0	0	0									540	0						0	72	156	1	0	0	1	0	0	0	0	0	0	0	1	0
959	69	0	0	0	0	0	0	0	0	0	0	0	0	45	0	0	0	1	0	1	0	0	0	0	0	0	690	0						0	68	162	1	0	0	1	0	0	0	0	1	1	0	0	0
961	67	0	0	0	0	0	0	0	0	0	0	0	0	49	0	0	0	0									300	0						7	57	162	1	0	0	0	0	1	0	0	1	1	0	0	0
963	68	0	0	0	0	0	0	0	0	0	0	0	0	38	1	1	0	0									900	0						0	58	150	1	0	0	0	0	0	0	0	0	0	0	1	0
966	68	0	0	0	0	0	0	0	0	0	0	0	0	52	0	0	0	0									780	0						0	77	152	1	0	0	0	0	0	0	0	0	0	0	1	0
969	66	0	0	0	0	0	0	0	0	0	0	0	1	37	1	1	0	0									1100	0						0	75	154	1	0	0	1	0	0	0	0	1	1	0	0	0
971	67	0	0	0	0	0	0	0	0	0	0	0	0	55	0	0	0	0									820	0						0	69	148	1	0	0	0	0	0	0	0	1	1	0	1	0
973	73	0	0	0	0	0	0	0	0	0	0	0	0	48	0	0	0	0									700	0						0	55	147	1	0	0	0	0	0	0	0	0	0	0	0	1
977	68	0	0	0	0	0	1	0	0	0	0	0	0	49	0	0	0	1	0	0	1	0	0	0	0	0	780	0						1	75	155	1	1	0	1	0	0	0	0	1	0	0	1	1
978	65	0	0	0	0	0	0	0	0	0	0	0	1	57	0	0	0	0									780	0						4	72	163	0	0	0	1	0	0	0	0	0	0	0	0	0
979	66	0	0	0	0	0	0	0	0	0	0	0	0	53	0	0	1	0									1120	0						0	69	157	1	0	0	0	0	0	0	0	0	0	0	1	0
980	68	0	0	0	0	0	0	0	0	0	0	0	1	52	0	0	0	0									660	0						7	58	154	1	0	0	0	0	0	0	0	0	0	0	1	0
981	68	0	0	0	0	0	0	0	0	0	0	1		57	0	0	0	0									700	0						0	72	158	1	0	0	0	0	0	0	0	1	1	0	1	0
982	65	0	0	0	0	0	0	0	0	0	0	0	0	39	1	1	0	0									780	0						0	56	152	0	0	0	1	1	0	0	0	0	1	0	0	0
987	65	0	0	0	0	0	0	0	0	0	0	0	0	50	0	0	0	0									810	0						0	72	152	0	0	0	1	0	0	0	0	0	0	0	1	0
989	74	0	0	0	0	0	0	0	0	0	0	0	0	43	1	0	0	0									300	0						0	65	150	1	0	0	1	0	0	0	0	0	0	0	0	0
990	66	0	0	0	0	0	0	1	0	0	0	0	0	41	0	0	0	1	0	0	1	0	0	0	0	0	1050	0						0	80	153	1	0	0	1	0	0	0	0	1	1	1	0	0
991	69	0	0	0	0	0	0	0	0	0	0	1	0	49	0	0	0	0									1050	2				20	15	0	75	143	1	0	0	1	0	1	0	0	1	0	1	1	0
992	79	0	0	0	0	0	0	0	0	0	0	0	0	51	0	0	0	0									1220	0						2	63	155	1	0	0	0	0	1	0	0	1	1	0	0	0
996	65	0	0	0	0	0	0	0	0	0	0	0	0	36	1	1	0	0									660	1	30	20	72			7	77	150	0	0	0	1	0	0	0	0	0	0	0	0	0
997	66	0	0	0	0	0	0	0	0	0	0	0	1	53	0	0	0	0									660	0						0	62	153	1	0	0	1	0	0	0	0	0	1	0	0	0
998	67	0	0	0	1	0	0	0	0	0	0	0	0	52	0	0	0	0									950	0						0	67	157	1	1	1	0	0	0	0	0	1	0	1	0	0
1000	65	0	0	0	0	0	0	0	0	0	0	0	0	50	0	0	0	0									660	1	35	27	240			0	97	169	0	0	0	0	0	1	0	0	1	1	0	0	0
1001	66	0	0	0	0	0	0	0	0	0	0	0	0	50	0	0	0	0									810	0						0	72	147	1	0	0	0	0	0	0	0	0	0	0	1	1
1002	66	0	0	0	0	0	0	0	0	0	0	0	0	47	0	0	0	0									660	1	10	13	300			7	77	150	1	0	0	0	0	0	0	0	0	0	0	1	0
1003	65	0	0	0	0	0	0	0	0	0	0	0		50	0	0	0	0									960	1	20	8	216			0	83	159	0	0	0	0	0	0	0	0	0	0	0	0	0
1005	65	0	0	0	0	0	0	0	0	0	0	0	0	52	0	0	0	0									960	0						2	58	150	0	0	0	0	0	0	0	0	1	0	0	1	1
1006	64	0	0	0	0	0	0	0	0	0	0	0	0	46	0	0	0	0									810	0						0	76	161	0	0	0	0	0	0	0	0	0	0	0	0	1
1007	68	0	0	0	0	0	0	0	0	0	0	0	0	52	0	0	0	0									1250	0						0	89	157	1	0	0	0	0	0	0	0	0	0	0	1	0
1008	64	0	0	0	0	0	0	0	0	0	0	0	0	53	0	0	0	0									1050	1	1	4	140			1	59	157	0	1	0	1	0	0	0	0	1	0	0	1	0
1009	64	0	0	0	0	0	0	0	0	0	0	0	0	50	0	0	0	0									570	0						0	62	159	0	0	0	1	0	0	0	0	1	1	1	0	0
1010	65	0	0	0	0	0	0	0	0	0	0	0	0	38	1	1	0	1	0	0	1	0	0	0	0	0	1020	0						0	64	158	1	0	0	1	1	0	0	0	0	0	0	1	0
1011	66	0	0	0	0	0	0	0	0	0	0	0	0	50	0	0	0	0									420	0						0	53	157	1	0	0	0	0	0	0	0	1	1	0	0	0
1013	68	0	0	0	0	0	0	0	0	0	0	0	0	54	0	0	0	0									700	2				5	52	3	56	158	1	0	0	0	0	0	0	0	1	0	0	0	0
1014	64	0	0	0	0	0	0	0	0	0	0	0	0	48	0	0	0	0									540	0						7	100	163	0	1	0	1	0	0	0	0	0	0	0	0	1
1018	66	0	0	0	0	0	0	0	0	0	0	0	0	42	1	1	0	0									810	0						0	76	164	1	0	0	0	0	0	0	0	0	1	0	0	0
1020	65	0	0	0	0	0	0	0	0	0	0	0	1	37	1	1	0	0									850	0						7	73	162	0	0	0	0	0	0	0	0	0	0	0	0	0
1021	65	0	0	0	0	0	0	0	0	0	0	0	0	47	0	0	0	0									810	0						0	74	151	0	0	0	1	0	0	0	0	1	1	0	1	0
1022	67	0	0	0	1	0	0	0	0	0	0	1	0	48	0	0	0	0									540	0						0	71	152	1	0	0	0	1	0	0	0	0	0	0	0	0
1023	64	0	0	0	0	0	0	0	0	0	0	0	0	57	0	0	0	0									810	2				5	10	3	85	160	0	1	0	1	0	0	0	0	1	0	0	1	1
1024	63	0	0	0	0	0	0	0	0	0	0	0	0	42	1	1	0	0									1050	1	6	15	24			0	63	160	0	0	0	0	0	0	0	0	0	0	0	0	0
1025	73	0	0	1	0	0	0	0	0	0	0	1	0	50	0	0	0	0									1370	2				10	34	0	70	157	1	0	0	1	0	0	0	0	1	1	0	1	0
1026	70	0	0	0	0	0	1	0	0	0	0	0	0	47	0	0	0	0									850	0						0	63	146	1	0	0	1	0	0	0	0	0	0	0	1	1
1027	64	0	0	0	0	0	0	0	0	0	0	0	1	52	0	0	0	0									900	0						0	60	156	0	0	0	0	0	0	0	0	0	0	0	0	0
1028	70	0	0	0	0	0	1	0	0	0	0	0	0	55	0	0	0	0									420	0						0	70	158	1	0	0	1	0	0	0	0	0	0	0	1	1
1029	69	0	0	0	0	0	0	0	0	0	0	0	0	49	0	0	0	0									850	0						0	65	152	1	0	0	0	0	0	0	0	0	0	0	1	0
1031	65	0	0	0	0	0	0	0	0	0	0	0	0	50	0	0	0	0									810	0						2	78	150	0	0	0	0	0	0	0	0	0	0	0	0	0
1032	74	0	0	0	0	0	0	0	0	0	0	1	0	53	0	0	0	0									780	0						9	69	148	1	0	0	0	0	0	0	0	0	0	0	1	1
1033	67	0	0	0	0	0	0	0	0	0	0	0	1	48	0	0	0	0									820	0						4	65	143	1	0	0	1	0	0	0	0	1	0	0	1	0
1034	63	0	0	0	0	0	0	0	0	0	0	0	0	46	0	0	0	0									540	0						0	49	149	0	0	0	0	0	0	0	0	0	0	0	1	1
1035	65	0	0	0	0	0	0	0	0	0	0	0	0	50	0	0	0	0									1490	0						0	63	165	0	0	0	0	0	0	0	0	0	0	0	0	0
1037	65	0	0	0	0	0	1	1	0	0	0	0	0	48	0	0	0	0									840	2				25	35	0	87	158	0	1	0	1	0	1	0	1	1	1	0	1	1
1038	65	0	0	0	0	0	0	0	0	0	0	0	0	50	0	0	0	0									810	0						3	73	152	0	0	0	0	0	0	0	0	0	0	0	1	0
1040	65	0	0	0	0	0	0	0	0	0	0	0	0	48	0	0	0	0									450	2				20	35	0	62	152	0	0	0	1	0	0	0	0	1	0	0	0	0
1042	61	0	0	0	0	0	0	0	0	0	0	0	0	51	0	0	0	0									970	1	8	25	240			3	64	162	0	0	0	1	0	0	0	0	1	1	0	0	0
1043	61	0	0	0	0	0	0	0	0	0	0	0	0	44	1	1	0	0									970	0						0	72	159	0	0	0	1	0	0	0	0	1	0	0	1	0
1044	62	0	0	0	0	0	0	0	0	0	0	0	1	46	0	0	0	0									1100	0						0	74	165	0	0	0	0	0	0	0	0	0	0	0	0	0
1045	66	0	0	0	0	0	0	0	0	0	0	0	0	41	1	1	0	0									1060	0						0	62	158	1	0	0	0	0	1	0	0	1	1	0	0	0
1048	62	0	0	0	0	0	0	0	0	0	0	0	0	54	0	0	0	0									970	0						0	67	159	0	0	0	0	0	1	0	0	1	1	0	0	0
1052	69	0	0	0	0	0	0	0	0	0	0	0	0	49	0	0	0	0									1020	0						0	64	155	1	0	0	1	0	1	0	0	1	1	0	1	0
1056	68	0	0	0	0	0	0	0	0	0	0	0	1	47	0	0	0	0									1770	0						0	82	162	1	0	0	1	1	0	0	0	0	0	0	1	0
1059	64	0	0	0	0	0	0	0	0	0	0	0	0	48	0	0	0	0									900	0						2	76	161	0	0	0	0	1	0	0	0	0	0	0	0	0
1060	64	0	0	0	0	0	0	0	0	0	0	0		52	0	0	0	0									1370	2				30	40	0	74	164	0	1	0	1	0	1	0	0	1	1	0	0	1
1061	62	0	0	0	0	0	0	0	0	0	0	0	1	52	0	0	0	0									820	0						0	63	146	0	0	0	0	0	1	0	0	1	1	0	1	1
1062	63	0	0	0	0	0	0	0	0	0	0	0	0	47	0	0	0	0									300	0						0	75	146	0	0	0	0	0	0	0	0	0	0	0	1	0
1065	60	0	0	0	0	0	0	0	0	0	0	0	0	52	0	0	0	0									1370	0						0	53	149	0	0	0	0	0	0	0	0	0	0	0	1	0
1066	62	0	0	0	0	0	0	0	0	0	0	0	0	46	0	0	0	0									1100	0						4	57	153	0	0	0	0	0	0	0	0	1	0	0	0	0
1070	64	0	0	0	0	0	0	0	0	0	0	0	0	33	1	0	0	0									1050	0						2	78	154	0	1	0	1	0	1	0	0	0	1	0	1	1
1071	63	0	0	0	0	0	0	0	0	0	0	0	0	53	0	0	0	0									1240	0						0	60	163	0	0	0	0	0	0	0	0	1	0	0	0	0
1072	59	0	0	0	0	0	0	0	0	0	0	0	0	50	0	0	0	0									1220	0						0	56	163	1	0	0	0	0	1	0	0	0	1	0	0	0
1074	68	0	0	0	0	0	0	0	0	0	0	0	0	47	0	0	0	0									780	0						0	77	154	1	0	0	0	0	0	0	0	1	0	0	1	1
1075	61	0	0	0	0	0	0	0	0	0	0	0	0	50	0	0	0	0									450	0						0	73	151	0	0	0	0	0	0	0	0	0	0	0	1	0
1076	81	0	0	0	0	0	0	1	0	1	0	0	0	51	0	0	0	0									780	0						7	79	156	1	1	1	1	1	0	0	0	1	1	0	0	0
1077	59	0	0	0	0	0	0	0	0	0	0	0		52	0	0	0	0									300	2				15	39	1	64	148	0	0	0	1	1	0	0	0	0	1	0	1	0
1080	59	0	0	0	0	0	0	0	0	0	0	0	0	50	0	0	0	0									540	0						0	76	144	0	0	0	1	0	0	0	0	0	0	0	1	0
1081	59	0	0	0	0	0	0	0	0	0	0	1	0	45	0	0	0	0									1260	1	20	37	24			0	76	164	0	0	0	0	0	0	0	0	0	0	0	0	0
1082	59	0	0	0	0	0	0	0	0	0	0	0	0	54	0	0	0	0									1250	0						0	78	156	0	0	0	0	0	0	0	0	0	0	1	1	1
1086	63	0	0	0	0	0	0	0	0	0	0	0	1	56	0	0	0	0									1300	0						0	56	146	0	0	0	0	0	0	0	0	0	0	0	0	0
1088	57	0	0	0	0	0	0	0	0	0	0	0	1	54	0	0	0	0									810	0						1	66	159	0	0	0	1	0	0	0	0	0	0	0	0	1
1090	58	0	0	0	0	0	0	0	0	0	0	0	0	48	0	0	1	0									450	0						0	72	146	0	1	1	1	0	0	0	0	0	0	0	0	1
1092	56	0	0	0	0	0	0	0	0	0	0	0	1	55	0	0	0	0									690	1	35	3	240			0	47	147	0	0	0	0	0	0	0	0	0	0	0	0	1
1094	56	0	0	0	0	0	0	0	0	0	0	0	0	53	0	0	0	0									570	2				20	40	0	104	157	0	0	0	0	0	0	0	0	0	0	0	1	0
1096	55	0	0	0	0	0	0	0	0	0	0	0	0	32	1	1	0	0									940	2				40	40	3	60	166	0	0	0	0	0	0	0	0	0	0	0	0	0
1097	56	0	0	0	0	0	0	0	0	0	0	0	0	46	0	0	0	0									540	1	20	20	72			7	65	159	0	0	0	0	1	0	0	0	0	0	0	0	1
1098	57	0	0	0	0	0	0	0	0	0	0	0	1	55	0	0	0	0									1010	0						0	62	153	0	0	0	0	0	0	0	0	0	0	0	0	1
1099	56	0	0	0	0	0	0	0	0	0	0	0	0	40	1	1	0	0									1250	0						0	61	154	0	1	0	1	0	0	0	0	0	0	0	0	0
1100	55	0	0	0	0	0	0	0	0	0	0	0	0	46	0	0	0	0									1060	0						0	58	157	0	0	0	0	0	0	0	0	0	0	0	0	0
1101	56	0	0	0	0	0	0	0	0	0	0	0	0	50	0	0	0	0									300	0						0	74	161	0	0	0	0	0	0	0	0	1	1	0	1	1
1104	54	0	0	0	0	0	0	0	0	0	0	0	0	50	0	0	0	0									1220	0						0	72	144	0	0	0	1	0	0	0	0	0	0	0	0	1
1106	54	0	0	0	0	0	0	0	0	0	0	0	0	46	0	0	0	0									820	0						0	60	154	0	0	0	0	0	0	0	0	0	0	1	0	1
1110	53	0	0	0	0	0	0	0	0	0	0	0	1	51	0	0	0	0									780	2				30	35	4	63	167	0	0	0	0	0	0	0	0	0	1	0	0	0
1113	53	0	0	0	0	0	0	0	0	0	0	0	0	39	1	1	0	0									820	0						0	62	156	0	0	0	0	0	0	0	0	0	0	0	0	1
1114	51	0	0	0	1	0	0	1	0	0	0	1	0	47	0	0	0	0									2100	2				15	30	0	65	166	0	1	1	0	1	0	0	0	1	1	0	0	1
1115	51	0	0	0	0	0	0	0	1	0	0	0	1	47	0	0	0	0									570	2				10	40	0	65	155	0	0	0	0	0	0	0	0	0	0	0	1	1
1116	51	0	0	0	0	0	0	0	0	0	0	0		48	0	0	0	0									1670	1	10	20	84			0	75	171	0	0	0	0	0	0	0	0	1	1	0	0	1
1117	53	0	0	0	0	0	0	0	0	0	0	0	1	51	0	0	0	0									900	0						0	79	167	0	0	0	0	0	0	0	0	0	1	0	0	0
1122	63	0	0	0	0	0	0	0	0	0	0	1	0	48	0	0	0	0									1050	1	10	40	4			0	90	152	0	0	0	0	0	0	0	0	0	0	0	0	1
1124	65	0	0	0	0	0	0	0	0	0	0	0	1	52	0	0	0	0									300	0						0	69	149	0	0	0	0	0	0	0	0	0	0	0	1	1
1125	63	0	0	0	0	0	0	0	0	0	0	0	0	46	0	0	0	0									900	0						0	72	155	0	0	0	0	0	0	0	0	1	1	0	0	0
1127	65	0	0	0	0	0	0	0	0	0	0		0	49	0	0	0	0									670	2				8	45	17	76	159	0	0	0	0	0	0	0	0	0	0	0	1	0
1129	68	0	0	0	0	0	0	0	0	0	0	0	0	50	0	0	0	0									540	0						0	72	152	1	0	0	1	0	1	0	0	1	1	0	0	1
1130	62	0	0	0	0	0	0	0	0	0	0	0	0	52	0	0	0	0									970	0						7	67	154	0	0	0	0	0	0	0	0	0	0	0	1	1
1135	68	0	0	0	0	0	0	0	0	0	0	0	0	44	1	1	0	0									700	0						0	73	153	1	0	0	0	0	0	0	0	1	0	0	1	0
1136	61	0	0	0	0	0	0	0	0	0	0	0	0	53	0	0	0	0									540	0						0	65	155	0	0	0	0	0	0	0	0	0	0	0	0	0
1138	62	0	0	0	0	0	0	0	0	0	0	0	0	50	0	0	0	0									700	0						0	63	150	0	0	0	1	0	0	0	0	0	0	0	1	0
1141	60	0	0	0	0	0	0	0	0	0	0	0	0	52	0	0	0	0									420	0						9	69	156	0	0	0	0	0	0	0	0	1	0	0	1	0
1142	62	0	0	0	0	0	0	0	0	0	0	0	0	48	0	0	0	0									970	0						5	62	163	0	0	0	0	0	0	0	0	1	0	0	0	0
1143	60	0	0	0	0	0	0	0	0	0	0	0	1	39	1	1	0	0									1120	1	12	30	9			0	62	155	0	0	0	0	1	0	0	0	0	0	0	0	1
1144	63	0	0	0	0	0	0	0	0	0	0	0	1	49	0	0	0	0									900	0						0	82	157	0	0	0	1	0	0	0	0	0	0	0	1	0
1145	60	0	0	0	0	0	0	0	0	0	0	0		42	1	0	0	0									820	1	20	27	8			6	100	163	0	0	0	1	0	0	0	0	0	0	0	1	0
1146	62	0	0	0	0	0	0	0	0	0	0	0	1	55	0	0	0	0									1350	0						1	65	162	0	0	0	0	0	0	0	0	0	0	0	0	0
1148	66	0	0	0	0	0	0	1	0	0	0	0	0	51	0	0	0	0									300	1	15	10	120			0	70	142	1	1	0	1	0	1	0	0	0	0	0	1	1
1149	61	0	0	0	0	0	0	0	0	0	0	0	0	52	0	0	0	0									970	0						9	71	158	0	0	0	0	0	0	0	0	0	0	0	1	0
1153	64	0	0	0	0	0	0	0	0	0	0	0	0	50	0	0	0	0									820	0						0	85	160	0	1	0	1	0	0	0	0	0	0	0	1	0
1155	63	0	0	0	0	0	0	0	0	0	0	0	0	54	0	0	0	0									1000	0						0	63	183	0	0	0	0	0	0	0	0	1	0	1	1	1
1156	61	0	1	0	0	0	0	0	0	0	0	0	0	46	0	0	0	0									660	1	20	35	36			7	65	158	0	0	0	0	0	0	0	0	1	0	0	0	1
1159	64	0	0	0	0	0	0	0	0	0	0	0	1	54	0	0	0	0									820	0						0	90	158	0	0	0	1	0	0	0	0	1	0	0	1	0
1160	61	0	0	0	0	0	0	0	0	0	0	0	0	42	1	0	0	0									1020	2				20	30	0	56	166	0	0	0	0	0	0	0	0	0	0	0	1	0
1164	62	0	0	0	0	0	0	0	0	0	0	0		47	0	0	0	0									1160	0						0	64	153	0	0	0	0	0	0	0	0	1	0	0	0	0
1165	61	0	0	0	0	0	0	0	0	0	0	0	1	48	0	0	0	0									300	0						0	55	138	0	0	0	1	0	0	0	0	0	0	0	0	0
1168	63	0	0	0	0	0	0	0	0	0	0	0		58	0	0	0	0									1220	0						0	91	150	0	0	0	1	0	0	0	0	0	0	0	1	1
1173	62	0	0	0	0	0	0	0	0	0	0	0	0	48	0	0	0	0									1100	0						0	64	143	0	0	0	0	0	0	0	0	0	0	0	0	0
1174	64	0	0	0	0	0	0	0	0	0	0	0	0	57	0	0	0	0									850	0						0	64	153	0	0	0	0	0	0	0	0	0	0	0	0	0
1175	60	0	0	0	0	0	0	0	0	0	0	1	0	50	0	0	0	0									1100	2				15	30	0	52	155	0	0	1	1	0	0	0	0	1	1	0	0	1
1176	61	0	0	0	0	0	0	0	0	0	0	0	0	55	0	0	0	0									300	2				20	32	0	90	163	0	0	0	0	1	0	0	0	0	0	0	1	1
1178	67	0	0	0	0	0	0	0	0	0	0	0	0	52	0	0	0	0									660	0						2	67	155	1	0	0	0	0	0	0	0	0	0	0	1	0
1183	61	0	0	0	0	0	0	0	0	0	0	0		48	0	0	0	0									540	1	35	45	20			0	83	147	0	0	0	0	0	0	0	0	0	0	0	1	1
1184	61	0	0	0	0	0	0	0	0	0	0	0	1	48	0	0	0	0									540	1	20	10	240			0	75	174	0	0	0	1	0	1	0	0	0	1	0	1	0
1186	59	0	0	0	0	0	0	0	0	0	0	0	1	51	0	0	0	0									420	0						10	75	174	0	0	0	0	1	0	0	0	0	0	0	1	0
1188	60	0	0	0	0	0	0	0	0	0	0	0	0	50	0	0	0	0									1300	1	5	10	180			0	60	160	0	0	0	0	0	0	0	0	0	0	0	1	0
1189	59	0	0	0	0	0	0	0	0	0	0	0	0	50	0	0	0	0									420	1	20	23	72			0	76	161	0	0	0	0	0	0	0	0	0	0	0	1	0
1190	60	0	0	0	0	0	0	0	0	0	0	0	0	50	0	0	0	0									1050	2				7	30	0	65	162	0	0	0	0	0	0	0	0	0	0	0	0	0
1191	60	0	0	0	0	0	0	0	0	0	0	0	0	50	0	0	0	0									450	0						0	52	169	0	0	0	0	0	1	0	0	0	0	0	0	0
1200	73	0	0	0	0	0	0	0	0	0	0	0	0	65	0	0	0	0									810	0						0	65	147	0	0	0	0	0	0	0	0	0	0	0	1	0
1203	74	0	0	0	0	0	0	0	0	0	0	0	0	58	0	0	0	0									850	0						0	71	156	1	0	0	1	0	1	0	0	1	1	0	1	0
1204	76	0	0	0	0	0	0	0	0	0	0	0	0	48	0	0	0	1	0	0	1	0	0	0	0	0	540	0						0	66	141	1	1	0	1	0	0	0	0	0	0	0	0	1
1205	74	0	0	0	0	0	0	0	0	0	0	0	1	48	0	0	0	0									1620	0						0	79	156	1	0	0	0	1	0	0	0	0	1	0	1	0
1211	77	0	0	0	0	0	0	0	0	0	0	0		48	0	0	0	0									1390	0						0	75	158	1	1	0	1	0	1	0	0	1	1	1	1	0
1218	74	0	0	0	0	0	0	0	0	0	0	0	0	48	0	0	0	0									660	0						0	66	160	1	0	0	1	0	0	0	0	0	0	0	0	0
1219	73	0	0	0	0	0	0	0	0	0	0	0	0	54	0	0	0	0									780	0						0	60	149	1	0	0	1	0	0	0	0	0	0	0	0	0
1225	74	0	0	0	0	0	0	0	0	0	0	0	0	48	0	0	0	0									810	0						0	80	149	1	0	0	0	0	0	0	0	1	1	0	1	0
1227	74	0	0	0	0	0	1	0	0	0	0	0	0	46	0	0	0	0									700	0						0	72	147	1	0	0	1	0	0	0	0	0	0	0	0	0
1235	73	0	0	0	0	0	0	0	0	0	0	0	0	50	0	0	0	0									930	0						1	64	160	1	0	0	0	0	0	0	0	0	0	0	1	0
1236	71	0	1	0	0	0	0	0	0	0	0	0	0	57	0	0	0	0									1390	0						0	80	157	1	1	1	1	0	1	0	0	1	0	0	1	0
1240	71	0	0	0	0	0	0	0	0	0	0	0	0	48	0	0	0	0									810	0						1	80	160	1	0	0	0	0	0	0	0	0	0	0	1	0
1241	74	0	0	0	0	0	0	0	0	0	0	0	1	54	0	0	0	1	0	0	1	0	0	0	0	0	540	0						2	74	160	1	0	0	0	0	0	0	0	0	0	0	0	0
1246	74	0	0	0	0	0	0	0	0	0	0	0	1	50	0	0	0	0									300	0						6	70	153	1	0	0	0	0	1	0	0	1	1	0	1	0
1247	70	0	0	0	0	0	0	0	0	0	0	0	0	50	0	0	0	0									700	0						0	66	150	1	0	0	0	0	1	0	0	0	0	0	1	1
1248	72	0	0	0	0	0	0	0	0	0	0	0	0	47	0	0	0	0									1520	0						0	72	155	1	0	0	1	0	1	0	0	1	1	0	1	0
1249	72	0	0	0	0	0	0	0	0	0	0	0	0	53	0	0	0										850	0						0	72	156	1	0	0	1	0	0	0	0	0	1	0	0	1
1252	70	0	0	0	0	0	0	0	0	0	0	0	0	54	0	0	0	0									1100	0						28	86	157	1	1	1	1	0	1	0	0	1	1	0	1	1
1254	70	0	0	0	0	0	0	0	0	0	0	0	0	50	0	0	0	0									540	0						0	77	155	1	0	0	1	0	0	0	0	0	0	0	1	0
1256	73	0	0	0	0	0	0	0	0	0	0	0	0	52	0	0	0	1	0	0	1	0	0	0	0	0	900	0						0	79	162	1	0	0	1	0	0	0	0	0	0	0	1	0
1261	72	0	0	0	0	0	0	0	0	0	0	0	0	43	1	0	0	0									820	0						0	75	155	1	0	0	0	0	0	0	0	0	0	0	1	1
1266	69	0	0	0	0	0	0	0	0	0	0	1	0	52	0	0	0	0									900	0						5	90	158	1	0	0	1	0	0	0	0	0	0	0	1	0
1268	73	0	0	0	0	0	1	0	0	0	0	0	0	52	0	0	0	0									540	0						0	53	155	1	0	0	0	0	0	0	0	0	0	0	1	1
1269	70	0	0	0	0	0	0	0	0	0	0	0	0	53	0	0	0	0									660	0						2	66	150	1	0	0	1	1	0	0	0	1	1	0	0	1
1271	72	0	0	0	0	0	0	0	0	0	0	0	1	53	0	0	0	0									810	0						1	80	146	1	0	0	0	0	0	0	0	1	1	0	1	0
1275	73	0	0	0	0	0	0	0	0	0	0	0	0	44	1	0	0	0									820	0						5	69	151	1	0	0	1	0	0	0	0	0	0	0	0	0
1276	71	0	0	0	0	0	0	0	0	0	0	0	0	53	0	0	0	0									660	0						0	83	158	1	0	0	0	1	0	0	0	0	0	0	1	0
1279	79	0	0	0	0	0	0	1	0	0	0	1	0	38	1	0	0	0									1870	0						0	61	141	1	0	0	0	0	0	0	0	0	0	0	1	0
1285	73	0	0	0	0	0	0	0	0	0	0	0	0	43	1	1	0	0									1100	0						0	56	150	1	0	0	1	0	0	0	0	1	0	0	0	0
1287	80	0	0	0	0	0	0	0	0	0	0	0	0	54	0	0	0	0									1100	0						0	52	141	1	0	0	1	0	0	0	0	0	0	0	0	0
1289	71	0	0	0	0	0	0	0	0	0	0	0	0	46	0	0	0	0									710	0						4	59	160	1	0	0	0	0	0	0	0	0	0	0	0	1
1290	55	0	0	0	0	0	0	0	0	0	0	0	0	54	0	0	0	0									950	0						0	96	171	0	0	0	0	0	0	0	0	0	0	0	0	0
1292	75	0	0	0	0	0	0	0	0	0	0	0	0	53	0	0	0	0									1220	0						2	67	149	1	1	0	1	1	0	0	0	0	0	0	1	0
1296	77	0	0	0	0	0	1	0	0	0	0	0	0	49	0	0	1	1	0	0	1	0	0	0	0	0	780	0						0	51	150	1	0	1	1	0	0	0	0	1	0	0	0	0
1297	65	0	0	0	0	0	0	0	0	0	0	0	1	45	0	0	0	0									900	0						0	65	157	0	0	0	0	0	0	0	0	0	0	0	0	0
1301	64	0	0	0	0	0	0	1	0	0	0	0	1	55	0	0	0	0									700	1	20	2	480			0	70	156	0	1	0	0	0	0	0	0	0	0	0	0	1
1304	70	0	0	0	0	0	0	0	0	0	0	0		47	0	0	0	0									900	0						0	65	146	1	0	0	0	0	0	0	0	0	0	0	0	0
1313	62	0	0	0	0	0	0	0	0	0	0	0	0	47	0	0	0	0									1270	0						4	75	168	0	0	0	0	0	0	0	0	0	0	0	0	0
1314	64	0	0	0	0	0	0	0	0	0	0	0	0	48	0	0	0	0									780	0						0	71	163	0	0	0	1	0	0	0	0	0	0	0	0	0
1315	84	0	0	0	0	0	0	0	0	0	0	0		40	1	1	0	1	0	0	1	0	0	0	0	0	1100	0						0	75	153	1	1	0	1	0	0	0	1	0	0	0	1	0
1318	75	0	0	0	0	0	0	0	0	0	0	0	0	46	0	0	0	0									570	0						0	75	151	1	0	0	1	0	1	0	0	1	0	0	1	1
1319	74	0	0	0	0	0	0	0	0	0	0	0	0	45	0	0	0	0									920	0						0	72	157	1	1	1	1	0	0	0	0	0	0	0	0	0
1320	72	0	0	0	0	0	0	0	0	0	0	0	0	50	0	0	0	0									660	0						0	62	150	1	0	1	1	0	0	0	0	0	0	0	0	0
1323	73	0	0	0	0	0	0	0	0	0	0	0	0	43	1	0	0	0									820	0						5	66	158	1	1	0	1	0	0	0	0	0	0	0	1	0
1332	63	0	0	0	0	0	0	0	0	0	0	0	0	52	0	0	0	0									1410	0						0	73	154	0	0	0	0	0	0	0	0	0	0	1	1	0
1333	59	0	0	0	0	0	0	0	0	0	0	0	0	57	0	0	0	0									1220	0						0	55	147	0	0	0	1	0	0	0	0	0	0	0	1	1
1334	52	0	0	0	0	0	0	0	0	0	0	0	0	51	0	0	0	0									1250	0						0	63	160	0	0	0	0	0	0	0	0	0	0	0	0	0
1335	55	0	0	0	0	0	0	0	0	0	0	0	0	51	0	0	0	0									690	0						0	60	150	0	0	0	0	0	1	0	0	0	1	0	0	1
1336	60	0	0	0	0	0	0	0	0	0	0	0	0	56	0	0	0	0									960	0						1	75	158	0	0	0	0	0	0	0	0	0	0	0	0	0
1337	58	0	0	0	0	0	0	0	0	0	0	0	0	52	0	0	0	0									850	0						10	65	171	0	0	0	0	0	0	0	0	1	0	0	0	0
1338	55	0	0	0	0	0	0	0	0	0	0	1	1	48	0	0	0	0									810	0						0	53	153	0	0	0	0	0	0	0	0	0	0	0	0	0
1339	55	0	0	0	0	0	0	0	0	0	0	0	1	53	0	0	0	0									900	0						0	74	162	0	0	0	1	0	0	0	0	1	0	0	0	0
1340	56	0	0	0	0	0	0	0	0	0	0	0	0	36	1	0	0	0									540	1	40	40	36			0	65	159	0	1	0	1	0	1	0	0	0	0	0	0	0
1341	52	0	0	0	0	0	0	0	0	0	0	0	0	45	0	0	0	0									960	0						0	62	166	0	0	0	0	0	0	0	0	0	0	0	0	0
1345	68	0	0	0	0	0	0	1	0	0	0	0	0	51	0	0	0	1	0	0	1	0	1	0	0	0	1080	0						0	57	157	1	0	1	1	1	1	1	0	0	1	0	1	0
1346	52	0	0	0	0	0	0	0	0	0	0	0		51	0	0	0	0									810	2				3	20	0	52	155	0	0	0	0	0	0	0	0	1	0	0	0	1
1347	64	0	0	0	0	0	0	0	0	0	0	0	0	52	0	0	0	0									900	0						0	93	156	0	0	1	1	0	1	0	0	0	0	0	1	1
1349	65	0	0	0	0	0	0	0	0	0	0	0	0	56	0	0	0	0									1250	0						2	63	150	0	0	0	0	0	0	0	0	0	0	0	1	0
1350	75	0	0	0	0	0	0	0	0	0	0	0	0	57	0	0	0	0									900	0						7	60	144	1	0	0	0	1	0	0	0	1	0	0	1	0
1352	70	0	0	0	0	0	0	0	0	0	0	0	1	50	0	0	0	0									690	0						3	71	148	1	0	0	0	0	0	0	0	0	1	0	1	0
1354	67	0	0	0	0	0	0	1	0	0	0	0	0	50	0	0	0	0									1250	0						1	65	150	1	0	0	0	0	0	0	0	1	0	0	0	0
1355	63	0	0	0	0	0	0	0	0	0	0	0	0	42	1	1	0	0									780	0						0	75	156	0	0	0	0	0	0	0	0	0	0	0	1	0
1357	62	0	0	0	0	0	0	0	0	0	0	0	0	57	0	0	0	0									1200	0						0	70	161	0	0	1	0	0	0	0	0	0	1	0	0	1
1358	71	0	0	0	0	0	0	0	0	0	0	0	0				0	0									1420	1	40	55	180			0	62	163	1	0	0	0	1	0	0	0	0	0	1	1	0
1361	74	0	0	0	0	0	0	0	0	0	0	0	0	43	1	0	0	0									540	0						0	64	150	1	0	0	0	0	1	0	0	0	1	0	1	0
1362	59	0	0	0	0	0	0	0	0	0	0	0	0	48	0	0	0	1	0	0	0	0	0	0	0	1	2250	0						1	68	158	0	0	0	0	1	0	0	0	0	1	1	1	0
1364	63	0	0	0	0	0	0	0	0	0	0	0	0	48	0	0	0	0									660	0						3	63	158	0	0	0	0	0	0	0	0	0	0	0	0	0
1365	66	0	0	0	0	0	0	0	0	0	0	1	0	50	0	0	0	0									600	0						0	113	146	1	0	0	1	0	0	0	0	1	0	0	1	1
1366	60	0	0	0	0	0	0	0	0	0	0	1	0	40	1	1	0	0									900	0						5	65	156	0	0	1	1	0	0	0	0	0	0	0	0	0
1367	72	0	0	0	0	0	0	0	0	0	0	0	0	43	1	0	0	0									850	0						0	67	151	1	0	1	1	0	0	0	0	0	0	0	1	0
1370	63	0	0	0	0	0	0	0	0	0	0	0	0	51	0	0	0	0									810	0						0	70	155	0	0	0	1	0	0	0	0	0	0	0	0	0
1372	64	0	0	0	0	0	0	0	0	0	0	0	0	48	0	0	0	0									660	0						0	63	160	0	0	0	0	0	0	0	0	0	0	0	0	1
1373	62	0	0	0	0	0	1	0	0	0	0	0	0	40	1	0	0	0									820	0						0	67	150	0	0	0	0	0	0	0	0	0	0	0	0	1
1375	70	0	0	0	0	0	0	0	0	0	0	0	0	52	0	0	0	0									850	0						1	66	155	1	0	0	1	0	0	0	0	0	0	0	0	0
1376	59	0	0	0	0	0	0	0	0	0	0	0	0	46	0	0	0	0									1100	1	5	25	36			4	65	154	0	0	0	1	0	0	0	0	0	0	0	0	0
1377	63	0	0	0	0	0	0	0	0	0	0	0	1	48	0	0	0	0									660	0						0	71	158	0	0	0	1	0	0	0	0	0	0	0	0	0
1379	64	0	0	0	0	0	0	0	0	0	0	0	0	50	0	0	0	0									970	1	20	25	120			7	53	153	0	0	0	0	0	0	0	0	0	0	0	0	0
1380	60	0	0	0	0	0	0	0	0	0	0	0	0	52	0	0	0	0									700	0						3	72	164	0	0	0	1	0	0	0	0	1	0	0	0	1
1381	61	0	0	0	0	0	0	0	0	0	0	0	0	58	0	0	0	0									660	0						2	72	150	0	0	0	1	0	0	0	0	0	0	0	0	1
1382	61	0	0	0	0	0	0	0	0	0	0	0	0	51	0	0	0	1	0	0	0	0	0	0	0	1	850	2				4	40	0	63	158	0	0	0	0	0	0	0	0	0	0	0	0	0
1383	63	0	0	0	0	0	0	0	0	0	0	0	0	48	0	0	0	0									660	0						0	63	154	0	0	0	0	0	0	0	0	0	0	0	0	0
1388	63	0	0	0	0	0	0	0	0	0	0	0	0	55	0	0	0	0									660	0						0	65	147	0	0	0	1	0	0	0	0	0	0	0	0	0
1389	67	0	0	0	0	0	0	0	0	0	0	0	0	50	0	0	0	0									900	0						0	61	150	1	0	0	0	0	1	0	0	1	1	0	0	0
1390	66	0	0	0	0	0	0	0	0	0	0	0	0	40	1	1	0	0									1020	0						0	98	165	1	0	0	1	0	1	0	0	1	1	0	1	0
1391	64	0	0	0	0	0	0	0	0	0	0	0	1	49	0	0	0	0									780	0						0	54	145	0	0	0	1	0	0	0	0	0	1	0	1	0
1392	70	0	0	0	0	0	0	0	0	0	0	0	0	50	0	0	0	0									810	0						0	69	152	1	0	0	1	0	1	0	0	1	1	0	1	0
1395	64	0	0	0	0	0	0	0	0	0	0	0	0	42	1	0	0	0									660	0						0	79	154	0	0	0	0	0	1	0	0	0	1	0	0	0
1396	57	0	0	0	0	0	0	0	0	0	0	1	1	54	0	0	0	0									660	2				20	25	0	110	161	0	0	0	0	0	0	0	0	0	0	0	0	0
1398	56	0	0	0	0	0	0	0	0	0	0	0	1	50	0	0	0	0									540	0						1	74	170	0	0	0	0	0	0	0	0	0	0	0	0	0
1401	57	0	0	0	0	0	0	0	0	0	0	0	1	55	0	0	0	0									1050	0						0	70	160	0	0	0	1	0	0	0	0	0	0	0	0	1
1404	71	0	0	0	0	0	0	0	0	0	0	0	0	38	1	0	0	1	1	0	0	0	0	0	0	0	450	0						0	82	150	1	0	0	0	1	0	0	0	1	0	0	1	1
1407	53	0	0	0	0	0	0	0	0	0	0	0	0	51	0	0	0	0									700	0						4	70	166	0	0	0	0	0	0	0	0	0	1	0	1	0
1408	54	0	0	0	0	0	0	0	0	0	0	1	0	48	0	0	0	0									660	0						7	80	162	0	0	0	0	0	0	0	0	0	0	0	0	1
1409	59	0	0	0	0	0	0	0	0	0	0	0	0	42	1	1	0	0									700	0						0	88	162	0	0	0	0	0	0	0	0	1	1	0	0	0
1410	51	0	0	0	0	0	0	0	0	0	0	0	1	49	0	0	0	0									810	1	20	15	12			0	84	169	0	0	0	0	0	0	0	0	0	0	0	0	0
1411	54	0	0	0	0	0	0	0	0	0	0	0	0	51	0	0	0	0									810	2				4	2	0	89	168	0	0	0	1	0	1	0	0	0	0	0	0	1
1415	55	0	0	0	0	0	0	0	0	0	0	0	0	51	0	0	0	0									1050	0						0	57	176	0	0	0	0	0	1	0	0	1	1	0	0	0
1416	53	0	0	0	0	0	0	0	0	0	0	0	0	51	0	0	0	0									2020	1	10	20	264			7	95	162	0	0	0	0	0	0	0	0	0	0	0	0	0
1417	56	0	0	0	0	0	0	0	0	0	0	0	0	52	0	0	0	0									660	0						0	80	150	0	0	0	0	0	0	0	0	0	0	0	1	0
1421	59	0	0	0	1	0	0	0	0	0	0	1	0	53	0	0	0	0									1050	0						0	61	153	0	0	0	1	0	0	0	0	0	0	0	0	1
1423	53	0	0	0	0	0	0	0	0	0	0	0	0	51	0	0	0	0									820	0						0	66	155	0	0	0	0	0	0	0	0	0	0	0	0	0
1426	60	0	0	0	0	0	0	0	0	0	0	0	0	53	0	0	0	1	1	0	0	0	0	0	0	0	1050	1	15	5	274			0	55	148	0	0	0	1	0	0	0	0	0	0	0	0	0
1427	73	0	0	0	0	0	0	0	0	0	0	0	1	28	1	1	0	0									1020	0						0	85	145	1	1	1	1	1	1	0	0	1	1	0	0	0
1434	54	0	0	0	0	0	0	0	0	0	0	0	0	51	0	0	0	0									540	2				15	16	0	82	165	0	0	0	0	0	1	0	0	0	0	1	1	0
1435	50	0	0	0	0	0	0	0	0	0	0	0	1	49	0	0	0	0									1080	1	5	20	24			0	60	158	0	0	0	0	0	0	0	0	0	0	1	0	0
1437	54	0	0	0	0	0	0	0	0	0	0	0	0	50	0	0	0	0									1090	0						0	55	156	0	0	0	0	0	0	0	0	0	0	0	0	0
1438	56	0	0	0	0	0	0	0	0	0	0	0	0	50	0	0	0	0									820	2				10	25	7	65	163	0	0	0	0	0	0	0	0	0	0	0	0	0
1439	64	0	0	0	0	0	0	0	0	0	0	0	0	49	0	0	0	0									840	1	3	30	204			1	77	160	0	0	0	0	1	1	0	0	0	0	0	0	0
1440	57	0	0	0	0	0	0	0	0	0	0	0	0	52	0	0	0	0									820	0						0	75	162	0	0	0	0	0	0	0	0	0	0	0	0	0
1441	54	0	0	0	0	0	0	0	0	0	0	0	0	48	0	0	0	0									900	0						1	81	156	0	0	0	1	0	0	0	0	0	0	0	0	0
1442	72	0	0	0	0	0	0	0	0	0	0	0	0	50	0	0	0	0									1250	0						0	80	158	1	0	0	1	1	0	0	0	0	0	0	1	0
1445	58	0	0	0	0	0	0	0	0	0	0	0	0	56	0	0	0	0									690	0						0	70	153	0	0	0	0	0	0	0	0	0	0	0	0	0
1446	54	0	0	0	0	1	0	0	0	0	0	0	0	50	0	0	0	0									540	1	35	25	36			0	88	155	0	0	0	1	0	1	0	0	0	1	0	1	0
1447	77	0	0	0	0	0	0	0	0	0	0	0	1	47	0	0	0	0									1370	0						0	60	151	1	0	1	1	1	1	0	0	1	1	0	0	0
1448	60	0	0	0	0	0	0	0	0	0	0	0	1	52	0	0	0	0									900	2				15	30	0	66	160	0	0	0	0	0	0	0	0	0	0	0	0	0
1449	63	0	0	0	0	0	0	0	0	0	0	0	0	46	0	0	0	0									1050	1	10	15	194			0	60	155	0	0	0	0	0	0	0	0	1	0	0	0	1
1450	59	0	0	0	0	0	0	0	0	0	0	0	0	51	0	0	0	0									780	0						0	60	151	0	0	0	0	0	0	0	0	0	0	0	1	0
1451	61	0	0	0	0	0	0	0	0	0	0	0	0	55	0	0	0	0									1070	0						4	75	149	0	0	0	0	0	0	0	0	0	0	0	1	1
1456	55	0	0	0	0	0	0	0	0	0	0	0	0	52	0	0	0	0									820	0						0	68	157	0	0	0	0	0	0	0	0	0	0	0	0	0
1457	59	0	0	0	0	0	0	0	0	0	0	0	0	52	0	0	0	0									900	2				15	29	0	57	157	0	0	0	1	0	1	0	0	1	0	0	0	1
1459	56	0	0	0	0	0	0	0	0	0	0	0	0	50	0	0	0	0									1350	0						2	66	158	0	0	0	0	0	1	0	0	0	1	0	0	0
1462	60	0	0	0	0	0	0	0	0	0	0	0	1	40	1	1	0	0									1050	2				20	30	0	53	154	0	0	0	0	0	0	0	0	0	0	0	0	0
1465	56	0	0	0	0	0	0	0	0	0	0	0	1	47	0	0	0	0									1250	0						1	64	159	0	0	0	0	0	0	0	0	0	0	0	0	0
1469	59	0	0	0	0	0	0	0	0	0	0	0	0	47	0	0	0	0									1000	0						1	56	152	0	0	0	1	0	0	0	0	0	0	0	0	0
1470	62	0	0	0	0	0	0	0	0	0	0	0	1	50	0	0	0	0									1050	0						0	60	154	0	0	0	1	0	1	0	0	0	0	1	0	0
1471	62	0	0	0	0	0	0	0	0	0	0	0	1	50	0	0	0	0									1050	0						0	60	154	0	0	0	1	0	1	0	0	0	0	1	0	0
1476	58	0	0	0	0	0	0	0	0	0	0	0	0	49	0	0	0	0									690	1	3	5	1			0	73	172	0	0	0	1	0	0	0	0	0	1	0	1	0
1482	51	0	0	0	0	0	0	0	0	0	0	0	0	44	1	1	0	0									1220	1	15	20	72			2	54	152	0	0	0	0	0	0	0	0	0	0	0	0	0
1483	69	0	0	0	0	0	0	0	0	0	0	0	0	53	0	0	0	0									930	0						7	65	158	1	0	0	0	0	0	0	0	0	0	0	0	0
1485	68	0	0	0	0	0	0	0	0	0	0	0	0	47	0	0	0	1	0	0	1	0	0	0	0	0	820	0						0	72	153	1	0	0	0	1	0	0	0	1	1	0	1	0
1486	87	0	0	0	0	0	0	0	0	0	0	0	0	52	0	0	0	0									450	0						0	62	140	1	1	0	1	0	0	0	0	0	0	0	1	0
1489	73	0	0	0	0	0	0	0	0	0	0	0		54	0	0	0	0									660	0						0	56	151	1	0	0	0	0	0	0	0	1	1	0	1	0
1492	64	0	0	0	0	0	0	0	0	0	0	1	0	52	0	0	0	0									1500	0						0	61	156	0	0	0	1	0	1	0	0	1	1	0	1	0
1497	65	0	0	0	0	0	0	0	0	0	0	0	1	59	0	0	0	0									780	0						0	81	170	0	0	0	0	0	0	0	0	0	0	0	0	1
1500	61	0	0	0	0	0	0	0	0	0	0	0	1	40	1	0	0	0									720	1	15	15	36			9	61	152	0	0	0	1	0	0	0	0	0	0	0	1	0
1501	66	0	0	0	0	0	0	0	0	0	0	1	0	44	1	0	0	0									690	0						0	86	147	1	1	0	1	1	1	0	0	1	1	0	1	0
1506	55	0	0	0	0	0	0	0	0	0	0	0	1	53	0	0	0	0									930	2				7	20	0	76	152	0	0	0	0	0	1	0	0	1	1	0	1	0
1507	57	0	0	0	1	0	0	0	0	0	0	1	1	47	0	0	0	0									1370	0						0	65	150	0	0	0	0	0	1	0	0	1	1	0	1	0
1508	58	0	0	0	0	0	0	0	0	0	0	0	1	51	0	0	0	0									660	0						0	73	156	0	0	0	1	0	0	0	0	0	0	0	0	0
1517	57	0	0	0	0	0	0	0	0	0	0	0	0	50	0	0	0	0									690	2				1	1	7	52	159	0	0	0	0	0	0	0	1	0	0	0	0	0
1519	67	0	0	0	0	0	0	0	0	0	0	1	1	42	1	1	0	0									690	0						0	79	155	1	0	1	1	0	0	0	0	1	0	0	0	0
1522	70	0	0	0	0	0	0	0	0	0	0	0	1	48	0	0	0	0									930	0						3	67	142	1	1	0	1	0	0	0	0	0	0	0	0	0
1524	74	0	0	0	0	0	0	0	0	0	0	0	0	50	0	0	0	0									1220	0						0	75	150	1	0	0	1	0	0	0	0	1	0	0	1	1
1525	77	0	0	0	0	0	0	0	0	0	0	0	0	52	0	0	0	0									1050	0						0	60	152	1	0	0	1	0	0	0	0	0	0	0	0	0
1526	51	0	0	0	0	0	0	0	0	0	0	0	0	47	0	0	0	0									780	2				17	30	0	61	163	0	0	0	0	0	0	0	0	0	0	0	0	1
1528	60	0	0	0	0	0	0	0	0	0	0	0	1	37	1	1	0	0									1370	0						0	69	152	0	0	0	1	0	0	0	0	0	0	0	1	0
1529	74	0	0	0	0	0	0	0	0	0	0	0	1	48	0	0	0	0									810	0						0	70	150	1	0	0	1	0	1	0	0	1	1	0	1	1
1541	58	0	0	0	0	0	0	0	0	0	0	0	0	44	1	0	0	0									300	1	4	10	144			14	74	155	0	0	0	0	1	0	0	0	0	0	0	0	0
1542	62	0	0	0	0	0	0	0	0	0	0	0	0	35	1	1	0	0									970	0						0	70	160	0	0	0	1	0	0	0	0	1	0	0	0	0
1546	57	0	0	0	0	0	0	0	0	0	0	0	0	50	0	0	0	0									900	2				20	39	2	67	154	0	0	0	0	0	0	0	0	0	0	0	1	1
1547	54	0	0	0	0	0	0	0	0	0	0	0	1	52	0	0	0	0									1100	0						0	60	154	0	0	0	0	0	0	0	0	0	0	1	0	0
1549	58	0	0	0	0	0	0	0	0	0	0	0	0	52	0	0	0	0									540	0						2	60	156	0	0	0	0	0	0	0	0	0	0	1	1	0
1550	54	0	0	0	0	0	0	0	0	0	0	0	0	50	0	0	0	0									1400	2				18	20	0	49	154	0	0	0	0	0	0	0	0	1	0	0	0	0
1556	52	0	0	0	0	0	0	0	0	0	0	0	1	50	0	0	0	0									1220	0						0	74	157	0	0	0	1	0	0	0	0	0	0	0	0	0
1557	57	0	1	0	0	0	0	0	0	0	0	0	0	46	0	0	0	0									1250	0						0	60	157	0	0	0	0	0	0	0	0	0	0	0	0	0
1563	65	0	0	0	0	0	0	0	0	0	0	0	0	55	0	0	0	0									540	0						7	57	150	0	0	0	0	0	0	0	0	0	0	0	0	0
1569	62	0	0	0	0	0	0	0	0	0	0	1	1	50	0	0	0	0									780	0						0	72	159	0	1	0	1	0	0	0	0	1	0	0	1	0
1570	64	0	0	0	0	0	0	0	0	0	0	0	0	54	0	0	0	0									540	0						0	83	157	0	1	0	1	0	0	0	0	0	0	0	1	0
1571	66	0	0	0	0	0	0	0	0	0	0	0	0	53	0	0	0	0									820	0						1	56	144	1	0	0	1	0	0	0	0	0	0	0	0	0
1572	67	0	0	0	0	0	0	0	0	0	0	0	1	53	0	0	0	0									1000	0						0	63	153	1	0	0	0	0	0	0	0	1	0	0	1	0
1576	61	0	0	0	0	0	0	0	0	0	0	0	0	55	0	0	0	0									900	0						0	61	151	0	0	0	0	0	0	0	0	0	0	0	1	0
1577	61	0	0	0	0	0	0	0	0	0	0	1	0	50	0	0	0	0									810	0						7	86	154	0	0	0	0	0	0	0	0	1	0	0	0	0
1578	58	0	0	0	0	0	0	0	0	0	0	0	1	51	0	0	0	0									1770	0						7	64	153	0	0	0	0	0	0	0	0	0	0	0	0	0
1585	55	0	0	0	0	0	0	0	0	0	0	0	1	52	0	0	0	0									820	0						3	78	156	0	0	0	0	0	0	0	0	0	0	0	0	0
1586	54	0	0	0	0	0	0	0	0	0	0	0	0	50	0	0	0	0									1050	0						7	59	160	0	0	0	0	0	1	0	0	1	1	0	0	0
1587	56	0	0	0	0	0	0	0	0	0	0	1	0	48	0	0	0	0									690	0						0	93	158	0	0	0	0	0	0	0	0	1	1	0	1	0
1593	59	0	0	0	0	0	0	0	0	0	0	0	0	51	0	0	0	0									660	0						1	57	154	0	0	0	1	0	0	0	0	0	0	0	1	0
1594	51	0	0	0	1	0	0	0	0	0	0	1	0	36	1	1	0	0									960	0						4	59	160	0	0	0	0	0	0	0	0	0	0	0	0	0
1596	52	0	0	0	0	0	0	0	0	0	0	0	0	42	1	0	0	0									700	2				3	30	1	56	156	0	0	0	1	0	0	0	0	0	0	0	0	1
1598	69	0	0	0	0	0	0	0	0	0	0	0	0	50	0	0	0	0									1050	0						0	58	139	1	0	0	0	1	0	0	0	0	0	0	1	0
1599	61	0	0	0	0	0	0	0	0	0	0	0	0	45	0	0	0	0									1220	1	20	22	252			0	70	165	0	0	0	1	0	0	0	0	0	0	0	0	0
1600	67	0	0	0	0	0	0	0	0	0	0	0	0	55	0	0	0	0									970	0						2	57	157	1	1	0	1	0	0	0	0	1	0	0	0	0
1601	58	0	0	0	0	0	0	0	0	0	0	1	0	50	0	0	0	0									1050	0						2	71	159	0	0	0	0	0	0	0	0	1	0	0	0	0
1602	66	0	0	0	0	0	0	0	0	0	0	0	0	46	0	0	0	0									660	0						4	65	159	1	0	0	0	0	0	0	0	0	0	0	0	0
1603	55	0	0	0	0	0	0	0	0	0	0	0	1	52	0	0	0	0									300	1	6	10	24			0	89	169	0	0	0	0	0	0	0	0	0	0	0	0	1
1606	62	0	0	0	0	0	0	0	0	0	0	0	0	45	0	0	0	0									540	2				5	30	0	73	152	0	0	0	1	0	0	0	0	0	0	0	0	1
1607	66	0	0	0	0	0	0	0	0	0	0	1	0	50	0	0	0	0									700	0						0	58	154	1	0	0	0	0	0	0	0	0	0	0	0	0
1608	63	0	0	0	0	0	0	0	0	0	0	0	0	52	0	0	0	0									1140	2				12	45	7	49	160	0	0	0	1	0	0	0	0	0	0	0	0	0
1609	56	0	0	0	0	0	0	0	0	0	0	0	0	52	0	0	0	0									1080	0						3	56	150	0	0	0	0	0	0	0	0	0	0	0	0	0
1610	57	0	0	0	0	0	0	0	0	0	0	0	0	53	0	0	0	0									1080	0						0	73	163	0	0	0	1	0	0	0	0	0	1	0	0	0
1611	58	0	0	0	0	0	0	0	0	0	0	0	0	47	0	0	0	0									1500	0						0	75	160	0	0	0	0	0	0	0	0	0	0	0	0	0
1612	57	0	0	0	0	0	0	0	0	0	0	0	0	47	0	0	0	0									900	0						7	35	153	0	0	0	0	0	0	0	0	0	0	0	0	0
1613	52	0	0	0	0	0	0	0	0	0	0	0	0	49	0	0	0	0									780	0						3	56	158	0	0	0	0	0	0	0	0	0	1	0	0	0
1614	54	0	0	0	0	0	0	0	0	0	0	0	0	52	0	0	0	0									690	0						7	75	163	0	0	0	0	0	0	0	0	0	0	0	0	0
1617	66	0	0	0	1	0	0	0	0	0	0	1	0	50	0	0	0	0									900	0						0	75	154	1	0	0	0	0	0	0	0	0	0	0	0	0
1620	51	0	0	0	0	0	0	0	0	0	0	0	0	40	1	0	0	0									570	1	7	20	84			0	62	162	0	0	0	0	0	1	0	0	1	1	0	0	0
1621	57	0	0	0	0	0	0	0	0	0	0	0	0	48	0	0	0	0									420	2				30	30	2	95	152	0	0	0	1	0	0	0	0	0	0	0	1	1
1622	60	0	0	0	0	0	0	0	0	0	0	0	0	56	0	0	0	0									780	0						0	95	164	0	1	0	1	0	0	0	0	0	0	0	1	1
1628	58	0	0	0	0	0	0	0	0	0	0	0	0	54	0	0	0	0									1370	0						0	65	155	0	0	0	0	0	1	0	0	1	1	0	0	0
1634	58	0	0	0	0	0	0	0	0	0	0	0	1	54	0	0	0	0									690	0						0	59	152	0	0	0	0	0	0	0	0	0	1	1	0	1
1637	64	0	0	0	0	0	0	0	0	0	0	0	0	60	0	0	0	0									1250	0						0	60	155	0	0	0	0	0	0	0	0	0	0	0	0	0
1639	60	0	0	0	0	0	1	0	0	0	0	0	1	50	0	0	0	0									810	0						0	70	160	0	0	0	0	0	0	0	0	0	0	0	1	0
1641	55	0	0	0	0	0	0	0	0	0	0	0	0	50	0	0	0	0									540	0						2	90	170	0	0	0	0	0	0	0	0	0	0	0	0	0
1642	62	0	0	0	0	0	0	0	0	0	0	0	0	50	0	0	0	0									970	0						0	67	155	0	0	0	0	0	0	0	0	0	0	0	0	0
1643	55	0	0	0	0	0	0	0	0	0	0	0	0	47	0	0	0	0									970	1	10	30	48			7	55	163	0	0	0	0	0	0	0	0	0	0	0	0	0
1644	58	0	0	0	0	0	0	0	0	0	0	0	1	50	0	0	0	0									450	0						0	66	155	0	1	1	1	0	0	1	0	1	1	0	1	0
1645	74	0	0	0	0	0	0	0	0	0	0	0	0	37	1	0	0	0									660	0						0	65	150	1	0	0	1	0	0	0	0	0	0	0	1	0
1647	61	0	0	0	0	0	0	0	0	0	0	0	0	50	0	0	0	0									970	0						7	60	166	0	0	0	0	0	0	0	0	0	0	0	0	0
1648	63	0	0	0	0	0	0	0	0	0	0	0	0	44	1	0	0	0									690	1	2	5	180			0	74	158	0	0	0	0	0	0	0	0	1	0	0	1	1
1657	55	0	0	0	0	0	0	0	0	0	0	0	0	53	0	0	0	0									700	1	5	15	12			0	91	158	0	0	0	1	0	0	0	0	1	0	0	0	1
1658	53	0	0	0	0	0	0	0	0	0	0	0	0	46	0	0	0	0									450	0						0	65	155	0	0	0	1	0	0	0	0	1	1	0	1	0
1665	58	0	0	0	0	0	0	0	0	0	0	0	0	53	0	0	0	0									1050	1	10	25	180			0	69	163	0	0	0	0	0	0	0	0	0	0	0	0	1
1672	71	0	0	0	0	0	0	0	0	0	0	0	0	51	0	0	0	0									1320	0						0	110	153	1	1	0	1	0	0	0	0	1	0	0	1	0
1675	82	0	0	0	0	0	0	0	0	0	0	0	0	50	0	0	0	0									810	0						4	63	149	1	0	0	1	1	1	0	0	1	1	0	0	0
1676	67	0	0	0	0	0	0	0	0	0	0	0	0	52	0	0	0	0									1290	0						0	64	152	1	0	0	0	0	0	0	0	0	0	0	0	0
1680	87	0	0	0	0	0	1	0	0	0	0	0	0	50	0	0	0	0									540	0						0	72	152	1	0	1	1	0	1	0	0	1	1	0	0	0
1681	66	0	0	0	0	0	0	0	0	0	0	0	0	50	0	0	0	0									720	0						0	85	157	1	1	0	1	0	1	0	0	1	1	0	1	0
1683	69	0	0	0	0	0	0	0	0	0	0	0	0	55	0	0	0	1	0	0	1	0	0	0	0	0	780	0						0	92	156	1	0	0	0	0	0	0	0	0	0	0	1	1
1684	56	0	0	0	0	0	0	0	0	0	0	0	0	49	0	0	0	0									700	0						0	63	152	0	0	0	1	0	0	0	0	0	0	0	0	0
1686	69	0	0	0	0	0	0	0	0	0	0	0	0	50	0	0	0	0									1250	0						5	74	167	1	0	0	0	0	0	0	0	1	0	0	0	0
1688	72	0	0	0	0	0	0	0	0	0	0	0	0	40	1	1	0	0									810	0						0	67	161	1	0	0	0	0	0	0	0	1	0	0	0	0
1690	73	0	0	0	0	0	0	0	0	0	0	0	0	50	0	0	0	0									690	0						4	59	151	1	0	0	1	0	0	0	0	0	1	0	0	0
1691	54	0	0	0	0	0	0	0	0	0	0	0	0	38	1	0	0	0									690	1	20	25	108			11	62	155	0	0	0	0	0	0	0	0	0	0	0	0	0
1692	59	0	0	0	0	0	0	0	0	0	0	0	1	52	0	0	0	0									780	0						3	48	157	0	0	0	0	0	0	0	0	0	0	0	0	0
1696	62	0	0	0	0	0	0	0	0	0	0	0	1	42	1	0	0	0									1370	2				20	32	0	48	147	0	0	0	1	0	0	0	0	0	1	0	0	0
1701	55	0	0	0	0	0	0	0	0	0	0	0	1	50	0	0	0	0									810	1	15	9	460			0	73	162	0	0	0	0	0	0	0	0	0	0	0	0	1
1705	62	0	0	0	0	0	0	0	0	0	0	0	0	50	0	0	0	0									810	0						1	75	157	0	0	1	0	0	0	0	0	0	0	0	0	0
1706	57	0	0	0	0	0	0	0	0	0	0	0	1	53	0	0	0	0									820	0						1	98	152	0	0	0	1	0	0	0	0	0	0	0	0	0
1708	70	0	0	0	0	0	0	0	0	0	0	0	0	50	0	0	0	0									540	0						0	70	166	1	0	0	0	0	0	0	0	0	0	0	0	0
1712	57	0	0	0	0	0	0	0	0	0	0	0	0	50	0	0	0	0									300	0						0	63	155	0	0	0	0	0	1	0	0	0	1	0	0	0
1713	70	0	0	0	0	0	0	0	0	0	0	0	0	52	0	0	0	0									970	0						0	68	147	1	0	0	1	0	0	0	0	0	0	0	1	0
1714	66	0	0	0	0	0	0	0	0	0	0	0	0	53	0	0	0	0									780	0						3	69	155	1	0	1	0	0	0	0	0	0	1	0	0	0
1715	68	0	0	0	0	0	0	0	0	0	1	0	0	56	0	0	0	0									660	0						0	63	157	1	0	0	0	0	0	0	0	1	0	0	0	0
1719	55	0	0	0	0	0	0	0	0	0	0	0	0	52	0	0	0	0									900	2				35	25	0	65	167	0	0	0	0	0	0	0	0	0	0	0	0	1
1720	58	0	0	0	0	0	0	0	0	0	0	0	1	50	0	0	0	0									660	0						3	83	168	0	0	0	0	0	0	0	0	0	1	1	0	0
1723	72	0	0	0	0	0	0	0	0	0	0	0	0	50	0	0	0	0									660	0						0	52	157	1	0	0	0	0	0	0	0	1	0	1	1	0
1724	52	0	0	0	0	0	0	0	0	0	0	0	0	46	0	0	0	0									540	0						0	66	153	0	0	0	0	0	0	0	0	0	0	0	0	0
1729	54	0	0	0	0	0	1	0	0	0	0	1	0	50	0	0	0	0									900	0						0	68	154	0	0	0	0	0	0	0	0	0	0	0	0	0
1733	67	0	0	0	0	0	0	0	0	0	0	0	0	60	0	0	0	0									1250	0						4	65	162	1	0	1	1	0	0	0	0	0	0	0	0	0
1734	66	0	0	0	0	0	0	0	0	0	0	0	1	50	0	0	0	0									720	0						0	64	157	1	0	0	0	0	0	0	0	0	0	0	1	0
1740	59	0	0	0	0	0	0	0	0	0	0	0	0	50	0	0	0	0									900	0						7	53	145	0	0	0	1	0	0	0	0	0	0	0	0	1
1743	68	0	0	0	0	0	0	0	0	0	0	0		41	1	1	0	0									450	0						0	67	156	1	0	0	0	0	0	0	0	0	1	0	1	0
1744	73	0	0	0	0	0	0	0	0	0	0	0		46	0	0	0	0									810	0						0	67	156	1	0	0	1	0	0	0	0	0	0	0	1	0
1745	55	0	0	0	0	0	0	0	0	0	0	0	1	52	0	0	0	0									660	1	10	40	12			4	58	150	0	0	0	0	0	0	0	0	1	0	0	0	1
1746	75	0	0	0	0	0	0	0	0	0	0	0	0	50	0	0	0	1	1	0	0	0	0	0	0	0	810	0						0	75	153	1	0	0	0	0	0	0	0	0	0	0	0	0
1748	54	0	0	0	0	1	0	0	0	0	0	0	0	37	1	1	0	0									540	0						0	102	160	0	0	0	0	0	0	0	0	0	0	0	1	0
1756	58	0	0	0	0	0	0	0	0	0	0	0	0	44	1	0	0	0									1860	2				8	40	0	63	167	0	0	0	0	0	0	0	0	0	1	0	0	0
1757	53	0	0	0	0	0	0	0	0	0	0	0	0	46	0	0	0	0									780	1	5	28	84			0	67	157	0	0	0	0	0	0	0	0	0	0	0	0	0
1758	68	0	0	0	0	0	0	0	0	0	0	0	0	48	0	0	0	0									420	0						0	78	149	1	0	0	1	0	1	0	0	1	1	0	0	0
1759	62	0	0	0	0	0	0	0	0	0	0	0	0	48	0	0	0	0									850	0						4	100	157	0	0	0	0	0	0	0	0	0	0	0	1	0
1764	52	0	0	0	0	0	0	0	0	0	0	0	0	51	0	0	0	0									1270	0						0	93	151	0	0	0	1	0	0	0	0	0	0	0	1	0
1765	74	0	0	0	0	0	0	0	0	0	0	0	1	39	1	0	0	0									780	0						0	73	153	1	0	0	0	0	0	0	0	1	1	0	0	0
1766	68	0	0	0	0	0	0	0	0	0	0	0	0	48	0	0	0	0									970	1	5	3	72			0	79	154	1	0	0	0	0	0	0	0	0	0	0	0	0
1771	79	0	0	0	0	0	0	0	0	0	0	0	0	43	1	0	0	0									1030	0						0	70	160	1	1	1	1	0	0	0	0	0	0	0	1	0
1773	54	0	0	0	0	0	0	0	0	0	0	0	0	42	1	1	0	0									970	0						0	55	149	0	0	0	1	0	1	0	0	0	0	0	0	0
1775	59	0	0	0	0	0	0	0	0	0	0	0	0	50	0	0	0	0									660	2				20	35	9	63	156	0	0	0	0	0	0	0	0	1	0	0	0	0
1776	73	0	0	0	0	0	0	0	0	0	0	0	0	53	0	0	0	0									1220	0						0	59	159	1	0	0	0	0	0	0	0	0	0	0	0	0
1777	52	0	0	0	0	0	0	0	0	0	0	0	0	41	1	1	0	0									1940	2				2	20	0	130	172	0	0	0	0	0	0	0	0	0	0	0	0	0
1780	68	0	0	0	0	0	0	0	0	0	0	0	1	40	1	0	0	0									300	0						0	70	170	1	0	0	1	0	0	0	0	1	0	0	1	1
1789	52	0	0	0	0	0	0	0	0	0	0	0	0	51	0	0	0	0									300	0						0	70	158	0	0	0	0	0	0	0	0	0	0	0	0	0
1790	64	0	0	0	0	0	0	0	0	0	0	0	1	48	0	0	0	0									540	0						7	75	146	0	0	0	0	0	0	0	0	1	0	0	0	1
1799	62	0	0	0	0	0	0	0	0	0	0	0	0	43	1	0	0	0									300	0						4	60	158	0	0	0	0	0	0	0	0	0	0	0	0	0
[truncated: 31 more columns]
